# Supplementary material for: Ectopic Recombination of a Malaria var Gene during Mitosis Associated with an Altered var Switch Rate
Source: J Mol Biol. 2009 Jun 12;389(3):453–69. doi: 10.1016/j.jmb.2009.04.032 (PMC3898907; doi:10.1016/j.jmb.2009.04.032)
Supplement: Supplementary Table 1 [file mmc2.xls]

## Sheet: CS2-E8B
Supplementary Table: microarray based comparative genomic hybridisation (CGH) analysis on PFSANGER. Genes (cgh) are sorted by physical order (GeneIndex). Log2ratios of CS2 compared to E8B (parental) are indicated in columns 2, with in blue log2ratio <-1 (putative deletion) and in yellow >1 (putative amplification).
cgh	CS2 - E8B	Chr.	GeneIndex	product description
PFA0005w_CGH	-0.0338272	1	1	erythrocyte membrane protein 1 (PfEMP1)
PFA0010c_CGH	-0.235698	1	2	rifin
PFA0015c_CGH	-0.11708	1	3	var-like protein
PFA0020w_CGH	-0.0783781	1	4	rifin
PFA0025c_CGH	0.119245	1	5	erythrocyte membrane protein 1 (PfEMP1), pseudogene, exon1
PFA0030c_CGH	-0.159689	1	6	rifin
PFA0035c_CGH	0.0637295	1	7	hypothetical protein, pseudogene
PFA0040w_CGH	0.0454214	1	8	rifin
PFA0045c_CGH	-0.106179	1	9	rifin
PFA0050c_CGH	-0.105121	1	10	rifin
PFA0065w_CGH	-0.0751206	1	11	Pfmc-2TM Maurer's cleft two transmembrane protein
PFA0070c_CGH	-0.0683468	1	12	conserved Plasmodium falciparum protein, unknown function (pseudogene)
PFA0080c_CGH	0.0494681	1	13	rifin
PFA0085c_CGH	0.0983813	1	14	erythrocyte membrane protein 1 (PfEMP1), pseudogene, exon2
PFA0090c_CGH	-0.200615	1	15	stevor
PFA0095c_CGH	-0.135812	1	16	rifin
PFA0100c_CGH	0.0406041	1	17	Plasmodium exported protein (PHISTa), unknown function
PFA0105w_CGH	-0.179907	1	18	stevor pseudogene
PFA0110w_CGH	-0.0691569	1	19	DnaJ protein, putative
PFA0115w_CGH	-0.0602797	1	20	Plasmodium exported protein, unknown function
PFA0120c_CGH	-0.155879	1	21	lysophospholipase, putative
PFA0125c_CGH	0	1	22	erythrocyte binding antigen-181
PFA0130c_CGH	-0.0644125	1	23	Serine/Threonine protein kinase, FIKK family, putative
PFA0135w_CGH	-0.0288832	1	24	Merozoite-associated tryptophan-rich antigen, putative
PFA0140c_CGH	0.0973214	1	25	conserved Plasmodium protein, unknown function
PFA0145c_CGH	-0.126105	1	26	aspartyl-tRNA synthetase, putative
PFA0150c_CGH	0.211886	1	27	conserved Plasmodium protein, unknown function
PFA0155c_CGH	-0.106819	1	28	conserved Plasmodium protein, unknown function
PFA0160c_CGH	-0.0684974	1	29	nucleoside transporter, putative
PFA0165c_CGH	0.0294681	1	30	conserved Plasmodium protein, unknown function
PFA0170c_CGH	0.0195685	1	31	zinc carboxypeptidase, putative
PFA0175w_CGH	0.0320779	1	32	conserved Plasmodium protein, unknown function
PFA0180w_CGH	0.0999457	1	33	ATP dependent RNA helicase, putative
PFA0185w_CGH	-0.110123	1	34	conserved Plasmodium protein, unknown function
PFA0190c_CGH	0.030297	1	35	actin-related protein, ARP1
PFA0195w_CGH	0.117566	1	36	conserved Plasmodium protein, unknown function
PFA0200w_CGH	-0.275893	1	37	Sporozoite stage TSP1 domain protein, S21
PFA0205w_CGH	-0.103734	1	38	conserved Plasmodium membrane protein, unknown function
PFA0210c_CGH	-0.0365868	1	39	conserved Plasmodium protein, unknown function
PFA0215w_CGH	0.0156886	1	40	null
PFA0220w_CGH	-0.0132382	1	41	ubiquitin carboxyl-terminal hydrolase, putative
PFA0225w_CGH	0.121461	1	42	LytB protein
PFA0230c_CGH	-0.0256657	1	43	conserved Plasmodium protein, unknown function
PFA0235w_CGH	0.0115892	1	44	conserved Plasmodium protein, unknown function
PFA0240w_CGH	-0.121904	1	45	transporter, putative
PFA0245w_CGH	-0.121074	1	46	transporter, putative
PFA0250w_CGH	0.0763105	1	47	conserved Plasmodium protein, unknown function
PFA0255c_CGH	0.0784499	1	48	conserved Plasmodium protein, unknown function
PFA0260c_CGH	-0.102017	1	49	adenylate cyclase-associated protein, putative
PFA0265c_CGH	-0.0208963	1	50	conserved Plasmodium protein, unknown function
PFA0270c_CGH	-0.017835	1	51	conserved Plasmodium protein, unknown function
PFA0275c_CGH	-0.0292905	1	52	conserved Plasmodium protein, unknown function
PFA0280w_CGH	0.039238	1	53	asparagine-rich antigen Pfa35-2
PFA0285c_CGH	-0.0386219	1	54	conserved Plasmodium protein, unknown function
PFA0290w_CGH	0	1	55	DNA binding protein, putative
PFA0295c_CGH	-0.106168	1	56	conserved Plasmodium protein, unknown function
PFA0300c_CGH	0.21614	1	57	v-type ATPase, subunit C, putative
PFA0305c_CGH	0.27876	1	58	conserved Plasmodium protein, unknown function
PFA0310c_CGH	-0.115782	1	59	calcium-transporting ATPase, putative
PFA0315w_CGH	0.227942	1	60	conserved Plasmodium protein, unknown function
PFA0320w_CGH	0	1	61	conserved Plasmodium protein, unknown function
PFA0325w_CGH	-0.222447	1	62	conserved Plasmodium protein, unknown function
PFA0330w_CGH	-0.0469299	1	63	pfAARP2 protein
PFA0335w_CGH	0.13136	1	64	Rab5c, GTPase
PFA0340w_CGH	0.0227259	1	65	2-C-methyl-D-erythritol 4-phosphate cytidylyltransferase, putative
PFA0345w_CGH	0.0342184	1	66	centrin-1
PFA0350c_CGH	-0.0277737	1	67	conserved Plasmodium protein, unknown function
PFA0350w_CGH	-0.01838	1	68	null
PFA0360c_CGH	0.0385189	1	69	hypothetical protein, conserved in P. falciparum
PFA0365c_CGH	-0.173096	1	70	hypothetical protein, conserved in P. falciparum
PFA0370w_CGH	0.0692369	1	71	conserved Plasmodium protein, unknown function
PFA0375c_CGH	0.00172538	1	72	lipid/sterol:H+ symporter
PFA0380w_CGH	0.0949822	1	73	serine/threonine protein kinase, putative
PFA0385w_CGH	-0.0821124	1	74	conserved Plasmodium membrane protein, unknown function
PFA0390w_CGH	-0.052478	1	75	DNA repair exonuclease, putative
PFA0400c_CGH	-0.0202514	1	76	beta3 proteasome subunit, putative
PFA0405w_CGH	0.118994	1	77	conserved Plasmodium protein, unknown function
PFA0410w_CGH	0.0123465	1	78	conserved Plasmodium protein, unknown function
PFA0415c_CGH	0.0330366	1	79	mitochondrial carrier protein, putative
PFA0420w_CGH	-0.131989	1	80	conserved Plasmodium protein, unknown function
PFA0425c_CGH	-0.0952867	1	81	conserved Plasmodium protein, unknown function
PFA0430c_CGH	0.026857	1	82	conserved Plasmodium protein, unknown function
PFA0435w_CGH	-0.0314983	1	83	conserved Plasmodium protein, unknown function
PFA0440w_CGH	0.108416	1	84	photosensitized INA-labeled protein 1, PhIL1, putative
PFA0445w_CGH	-0.0918521	1	85	conserved Plasmodium protein, unknown function
PFA0450c_CGH	0.0760282	1	86	mRNA cleavage factor-like protein, putative
PFA0455c_CGH	0.163388	1	87	fatty acid elongation protein, GNS1/SUR4 family, putative
PFA0460c_CGH	0.170558	1	88	tubulin-specific chaperone a, putative
PFA0465c_CGH	0.0591367	1	89	N-terminal acetyltransferase, putative
PFA0470c_CGH	-0.0481836	1	90	cold-shock protein, putative
PFA0475c_CGH	0.108718	1	91	conserved Plasmodium protein, unknown function
PFA0480w_CGH	0.0214977	1	92	phenylalanyl-tRNA synthetase beta chain, putative
PFA0485w_CGH	0.100784	1	93	phosphatidate cytidylyltransferase, putative
PFA0490w_CGH	-0.0493636	1	94	conserved Plasmodium protein, unknown function
PFA0495c_CGH	-0.041794	1	95	selenocysteine-specific elongation factor selB homologue, putative
PFA0500w_CGH	0.11032	1	96	human hepatopoietin-like protein, putative
PFA0505c_CGH	0.175058	1	97	DNA-directed RNA polymerase 2 subunit, putative
PFA0510w_CGH	-0.0325735	1	98	bromodomain containing protein, putative
PFA0515w_CGH	0.0455861	1	99	phosphatidylinositol-4-phosphate 5-kinase, putative
PFA0520c_CGH	-0.0703587	1	100	chromatin assembly factor 1 protein WD40 domain, putative
PFA0525w_CGH	-0.0465666	1	101	transcription initiation factor TFIIB, putative
PFA0530c_CGH	0.58759	1	102	adenylate kinase, putative
PFA0535c_CGH	0.0741963	1	103	kinesin, putative
PFA0540c_CGH	-0.162409	1	104	conserved Plasmodium protein, unknown function
PFA0545c_CGH	-0.0188847	1	105	replication factor c protein, putative
PFA0550w_CGH	0.263426	1	106	conserved Plasmodium protein, unknown function
PFA0555c_CGH	0.0124642	1	107	UMP-CMP kinase, putative
PFA0560c_CGH	0.66612	1	108	conserved Plasmodium protein, unknown function
PFA0565c_CGH	-0.320813	1	109	conserved Plasmodium protein, unknown function
PFA0570w_CGH	0.0388069	1	110	conserved Plasmodium protein, unknown function
PFA0575c_CGH	0.367967	1	111	conserved Plasmodium protein, unknown function
PFA0580c_CGH	0.312054	1	112	TatD-like deoxyribonuclease, putative
PFA0585w_CGH	0.102578	1	113	conserved Plasmodium protein, unknown function
PFA0590w_CGH	0.033506	1	114	ABC transporter, (CT family), putative
PFA0610c_CGH	-0.210857	1	115	Plasmodium exported protein (hyp11), unknown function
PFA0615w_CGH	-0.17941	1	116	Plasmodium exported protein, unknown function
PFA0620c_CGH	0.0707241	1	117	glutamic acid-rich protein (garp)
PFA0625w_CGH	0.102049	1	118	Surface-associated interspersed gene 1.1 (SURFIN 1.1)
PFA0630c_CGH	-0.0559318	1	119	Plasmodium exported protein, unknown function
PFA0635c_CGH	-0.173771	1	120	Plasmodium exported protein (hyp1), unknown function
PFA0640c_CGH	0.0654372	1	121	Plasmodium exported protein, unknown function
PFA0645c_CGH	0.0778327	1	122	hypothetical protein
PFA0650w_CGH	0.0466943	1	123	surface-associated interspersed gene pseudogene, (SURFIN) pseudogene
PFA0660w_CGH	0.153808	1	124	protein with DNAJ domain, dnj1/sis1 family
PFA0665w_CGH	-0.0582525	1	125	DBL containing protein, unknown function
PFA0670c_CGH	0.111155	1	126	Plasmodium exported protein (hyp8), unknown function
PFA0675w_CGH	0	1	127	P. falciparum RESA-like protein with DnaJ domain
PFA0680c_CGH	0.563396	1	128	Pfmc-2TM Maurer's cleft two transmembrane protein
PFA0685c_CGH	-0.205496	1	129	Plasmodium exported protein (hyp4), unknown function
PFA0690w_CGH	-0.103789	1	130	Plasmodium exported protein, unknown function
PFA0695c_CGH	-0.0581085	1	131	erythrocyte membrane protein 1 (PfEMP1), pseudogene, exon2
PFA0700c_CGH	-0.101993	1	132	Plasmodium exported protein (hyp10), unknown function
PFA0705c_CGH	-0.300964	1	133	stevor pseudogene
PFA0710c_CGH	-0.272798	1	134	rifin
PFA0715c_CGH	0.102823	1	135	Plasmodium exported protein (hyp7), unknown function
PFA0720w_CGH	0.149797	1	136	hypothetical protein
PFA0725w_CGH	0.101102	1	137	Surface-associated interspersed protein 1.3 (SURFIN 1.3)
PFA0735w_CGH	-0.330984	1	139	Plasmodium exported protein (PHISTa), unknown function
PFA0740w_CGH	0.0445496	1	140	rifin
PFA0745w_CGH	-0.284151	1	141	rifin
PFA0750w_CGH	-0.144802	1	142	stevor
PFA0755w_CGH	0.0579715	1	143	erythrocyte membrane protein 1 (PfEMP1) pseudogene
PFA0760w_CGH	0.0286537	1	144	rifin
PFA0765c_CGH	-0.058581	1	145	erythrocyte membrane protein 1 (PfEMP1)
PFB0010w_CGH	-0.0553859	2	146	erythrocyte membrane protein 1 (PfEMP1)
PFB0015c_CGH	-0.0778327	2	147	rifin
PFB0020c_CGH	-0.367062	2	148	erythrocyte membrane protein 1 (PfEMP1), exon2
PFB0025c_CGH	0.0935056	2	149	stevor
PFB0030c_CGH	0.124174	2	150	rifin
PFB0035c_CGH	-0.176482	2	151	rifin
PFB0040c_CGH	-0.0908734	2	152	rifin
PFB0045c_CGH	-0.449946	2	153	erythrocyte membrane protein 1 (PfEMP1), truncated
PFB0050c_CGH	-0.0431729	2	154	stevor pseudogene
PFB0055c_CGH	-0.0659322	2	155	rifin
PFB0056c_CGH	0.464901	2	156	hypothetical protein
PFB0060w_CGH	0.00911919	2	157	rifin
PFB0065w_CGH	-0.0301854	2	158	stevor, putative
PFB0070w_CGH	-0.0139742	2	159	Plasmodium exported protein (hyp10), unknown function
PFB0075c_CGH	-0.0622416	2	160	Plasmodium exported protein (hyp9), unknown function
PFB0080c_CGH	-0.0350172	2	161	Plasmodium exported protein (PHISTb), unknown function
PFB0085c_CGH	-0.0182233	2	162	DnaJ protein, putative
PFB0090c_CGH	-0.0701148	2	163	RESA-like protein with PHIST and DnaJ domains
PFB0095c_CGH	0.0321339	2	164	erythrocyte membrane protein 3
PFB0100c_CGH	-0.0977108	2	165	knob associated histidine-rich protein
PFB0105c_CGH	0.0361708	2	166	Plasmodium exported protein (PHISTc), unknown function
PFB0106c_CGH	0.0445496	2	167	Plasmodium exported protein, unknown function
PFB0110w_CGH	-0.128065	2	168	Plasmodium exported protein (hyp11), unknown function
PFB0115w_CGH	0.0413626	2	169	conserved Plasmodium protein, unknown function
PFB0120w_CGH	0	2	170	early transcribed membrane protein 2, ETRAMP2
PFB0125c_CGH	-0.0841023	2	171	conserved Plasmodium protein, unknown function
PFB0130w_CGH	0.0305406	2	172	octaprenyl pyrophosphate synthase, putative
PFB0140w_CGH	0.140512	2	173	zinc finger domain containing transmembrane protein
PFB0145c_CGH	0.076788	2	174	Kid domain containg protein
PFB0150c_CGH	0	2	175	protein kinase, putative
PFB0160w_CGH	-0.0293478	2	176	ERCC1 nucleotide excision repair protein, putative
PFB0161c_CGH	0	2	177	conserved Plasmodium protein, unknown function
PFB0170w_CGH	-0.0418706	2	178	conserved Plasmodium protein, unknown function
PFB0175c_CGH	0.0895722	2	179	nucleolar preribosomal assembly protein, putative
PFB0177c_CGH	0.151755	2	180	conserved Plasmodium protein, unknown function
PFB0180w_CGH	-0.0948707	2	181	5'-3' exonuclease, N-terminal resolvase-like domain, putative
PFB0185w_CGH	0.108847	2	182	conserved Plasmodium protein, unknown function
PFB0190c_CGH	-0.11163	2	183	conserved Plasmodium protein containing Sell domains
PFB0194w_CGH	0.0178121	2	184	conserved Plasmodium protein, unknown function
PFB0195c_CGH	0.195709	2	185	conserved Plasmodium protein, unknown function
PFB0200c_CGH	-0.26969	2	186	aminotransferase, classes I and II, putative
PFB0205c_CGH	-0.0398677	2	187	5'-3' exonuclease, putative
PFB0210c_CGH	-0.121558	2	188	hexose transporter, PfHT1
PFB0215c_CGH	0.0454823	2	189	3'-5' exonuclease, putative
PFB0220w_CGH	-0.128558	2	190	ubiE/COQ5 methyltransferase family, putative
PFB0225c_CGH	-0.0795099	2	191	conserved Plasmodium protein, unknown function
PFB0230c_CGH	0.0671929	2	192	MORN repeat containing protein
PFB0235w_CGH	-0.0380353	2	193	conserved Plasmodium protein, unknown function
PFB0240w_CGH	-0.134501	2	194	conserved Plasmodium protein, unknown function
PFB0245c_CGH	-0.204214	2	195	DNA-directed RNA polymerase II 16 kDa subunit, putative
PFB0250w_CGH	0.0824663	2	196	conserved Plasmodium protein, unknown function
PFB0255w_CGH	0.136484	2	197	conserved Plasmodium protein, unknown function
PFB0257c_CGH	-0.098784	2	198	conserved Plasmodium protein with pleckstrin homology domain
PFB0260w_CGH	-0.0289551	2	199	proteasome 26S regulatory subunit, putative
PFB0265c_CGH	0.0536207	2	200	DNA repair endonuclease, putative
PFB0270w_CGH	0	2	201	iron-sulfur assembly protein, putative
PFB0275w_CGH	-0.148819	2	202	metabolite/drug transporter
PFB0279w_CGH	-0.0928979	2	203	conserved Plasmodium protein, unknown function
PFB0280w_CGH	0.0713483	2	204	EPSP-SK, putative
PFB0285c_CGH	0.00303021	2	205	conserved Plasmodium protein, unknown function
PFB0290c_CGH	0.0398458	2	206	transcription factor, putative
PFB0295w_CGH	0	2	207	adenylosuccinate lyase, putative
PFB0300c_CGH	-0.351076	2	208	merozoite surface protein 2 precursor
PFB0305c_CGH	0.00327171	2	209	merozoite surface protein 5
PFB0310c_CGH	0.0654612	2	210	merozoite surface protein 4
PFB0315w_CGH	0.0494735	2	211	41 kDa antigen
PFB0320c_CGH	0.359052	2	212	iron-sulfur assembly protein, putative
PFB0325c_CGH	-0.0909916	2	213	serine repeat antigen 8 (SERA-8)
PFB0330c_CGH	0	2	214	serine repeat antigen 7 (SERA-7)
PFB0335c_CGH	-0.0679195	2	215	serine repeat antigen 6 (SERA-6)
PFB0340c_CGH	-0.0353099	2	216	serine repeat antigen 5 (SERA-5)
PFB0345c_CGH	-0.214373	2	217	serine repeat antigen 4 (SERA-4)
PFB0350c_CGH	0.0881202	2	218	serine repeat antigen 3 (SERA-3)
PFB0355c_CGH	-0.0910826	2	219	serine repeat antigen 2 (SERA-2)
PFB0360c_CGH	-0.0307327	2	220	serine repeat antigen 1 (SERA-1)
PFB0365w_CGH	-0.0316554	2	221	conserved Plasmodium protein, unknown function
PFB0370c_CGH	0.0799922	2	222	RNA-binding protein, putative
PFB0375w_CGH	0.0448848	2	223	conserved Plasmodium protein, unknown function
PFB0380c_CGH	0	2	224	conserved Plasmodium protein, unknown function
PFB0385w_CGH	-0.217567	2	225	apicoplast ACP
PFB0390w_CGH	0.037678	2	226	apicoplast ribosomal releasing factor precursor, putative
PFB0391c_CGH	0.0704765	2	227	conserved Plasmodium protein, unknown function
PFB0395w_CGH	-0.125885	2	228	conserved Plasmodium protein, unknown function
PFB0400w_CGH	-0.00373774	2	229	transmission-blocking target antigen s230 paralog
PFB0405w_CGH	0.0472002	2	230	transmission-blocking target antigen s230
PFB0410c_CGH	-0.101991	2	231	phospholipase A2, putative
PFB0415c_CGH	0.0371395	2	232	3' exoribonuclease, putative
PFB0420w_CGH	0.0222748	2	233	2C-methyl-D-erythritol 2,4-cyclodiphosphate synthase
PFB0425c_CGH	0.0492371	2	234	conserved Plasmodium protein, unknown function
PFB0435c_CGH	-0.0602797	2	235	transporter, putative
PFB0440c_CGH	-0.142948	2	236	conserved Plasmodium protein, unknown function
PFB0445c_CGH	-0.154388	2	237	DEAD box helicase, UAP56
PFB0450w_CGH	0.0273671	2	238	Sec61 gamma subunit, putative
PFB0455w_CGH	0.0773298	2	239	60S ribosomal protein L37ae, putative
PFB0460c_CGH	-0.0080602	2	240	conserved Plasmodium protein, unknown function
PFB0465c_CGH	0	2	241	monocarboxylate transporter, putative
PFB0467w_CGH	-0.215023	2	242	50S ribosomal protein L33, putative
PFB0470w_CGH	0.0931225	2	243	conserved Plasmodium protein, unknown function
PFB0475c_CGH	0.0700976	2	244	conserved Plasmodium family, unknown function
PFB0480w_CGH	0.0567536	2	245	SNARE protein
PFB0485c_CGH	0.199787	2	246	conserved Plasmodium protein, unknown function
PFB0490c_CGH	0.27788	2	247	conserved Plasmodium protein, unknown function
PFB0495w_CGH	0.0454889	2	248	conserved Plasmodium protein, unknown function
PFB0500c_CGH	-0.180825	2	249	Rab5a, GTPase
PFB0501c_CGH	-0.0225184	2	250	ubiquinol-cytochrome c chaperone, putative
PFB0505c_CGH	-0.0627389	2	251	3-oxoacyl-(acyl carrier protein) synthase III, putative
PFB0510w_CGH	0.0454214	2	252	GAF domain-related protein, putative
PFB0515w_CGH	-0.143698	2	253	Dolichol-linked oligosaccharide biosynthesis enzyme, putative
PFB0520w_CGH	-0.124085	2	254	protein kinase, putative
PFB0525w_CGH	0.00309604	2	255	asparagine -- tRNA ligase, putative
PFB0530c_CGH	-0.0633089	2	256	conserved Plasmodium protein, unknown function
PFB0535w_CGH	0.102037	2	257	GDP-fructose:GMP antiporter, putative
PFB0540w_CGH	0.0438473	2	258	conserved Plasmodium protein, unknown function
PFB0545c_CGH	0.0538631	2	259	mitochondrial ribosomal protein L12 precursor, putative
PFB0550w_CGH	0.144041	2	260	peptide chain release factor subunit 1, putative
PFB0555c_CGH	0	2	261	conserved Plasmodium membrane protein, unknown function
PFB0560w_CGH	0.0215889	2	262	conserved Plasmodium protein, unknown function
PFB0570w_CGH	0	2	263	SPATR protein, putative
PFB0575c_CGH	-0.0108074	2	264	conserved Plasmodium protein, unknown function
PFB0580w_CGH	-0.0603996	2	265	multidrug efflux pump, putative
PFB0585w_CGH	0.0582304	2	266	Leu/Phe-tRNA protein transferase, putative
PFB0590w_CGH	-0.24465	2	267	conserved Plasmodium protein, unknown function
PFB0595w_CGH	-0.057152	2	268	heat shock 40 kDa protein, putative
PFB0600c_CGH	0.1897	2	269	conserved Plasmodium protein, unknown function
PFB0605w_CGH	0	2	270	protein kinase, putative
PFB0610c_CGH	0.0253799	2	271	conserved Plasmodium protein, unknown function
PFB0615c_CGH	0.0592613	2	272	conserved Plasmodium protein, unknown function
PFB0620w_CGH	-0.217604	2	273	conserved Plasmodium protein, unknown function
PFB0625w_CGH	0.284065	2	274	conserved Plasmodium protein, unknown function
PFB0630c_CGH	-0.0635851	2	275	conserved Plasmodium protein, unknown function
PFB0635w_CGH	0.0809697	2	276	T-complex protein 1, putative
PFB0640c_CGH	0	2	277	sec31p putative
PFB0645c_CGH	-0.0338064	2	278	mitochondrial large ribosomal subunit, putative
PFB0650w_CGH	0.0997078	2	279	conserved Plasmodium protein, unknown function
PFB0655c_CGH	0.00140477	2	280	conserved Plasmodium protein, unknown function
PFB0660w_CGH	0.040929	2	281	conserved Plasmodium protein, unknown function
PFB0665w_CGH	0.00985944	2	282	serine/threonine protein kinase, putative
PFB0670c_CGH	0.0642004	2	283	conserved Plasmodium protein, unknown function
PFB0675w_CGH	-0.020655	2	284	conserved Plasmodium membrane protein, unknown function
PFB0680w_CGH	0.0258153	2	285	conserved Plasmodium protein, unknown function
PFB0685c_CGH	0	2	286	acyl-CoA synthetase, PfACS9
PFB0687c_CGH	0.134935	2	287	RING zinc finger protein, putative
PFB0690w_CGH	0.141818	2	288	conserved Plasmodium protein, unknown function
PFB0695c_CGH	-0.0474742	2	289	acyl-CoA synthetase, PfACS8
PFB0700c_CGH	-0.0698359	2	290	conserved Plasmodium protein, unknown function
PFB0705w_CGH	-0.0604475	2	291	conserved Plasmodium protein, unknown function
PFB0710c_CGH	0.132258	2	292	conserved Plasmodium protein, unknown function
PFB0715w_CGH	0.0466737	2	293	DNA-directed RNA polymerase II second largest subunit, putative
PFB0720c_CGH	-0.0836435	2	294	origin recognition complex subunit 5
PFB0725c_CGH	-0.194996	2	295	zinc-finger domain containing protein
PFB0730w_CGH	-0.0251234	2	296	dead/deah box helicase, putative
PFB0735c_CGH	0.0589785	2	297	conserved Plasmodium protein, unknown function
PFB0745w_CGH	0.0426781	2	298	conserved Plasmodium protein, unknown function
PFB0750w_CGH	0.049924	2	299	vacuolar protein-sorting protein VPS45, putative
PFB0755w_CGH	0.0981976	2	300	conserved Plasmodium family, unknown function
PFB0760w_CGH	-0.0466805	2	301	MtN3-like protein
PFB0765w_CGH	0.120864	2	302	conserved Plasmodium protein, unknown function
PFB0770c_CGH	-0.0544566	2	303	conserved Plasmodium membrane protein, unknown function
PFB0775w_CGH	0.0471793	2	304	conserved Plasmodium protein, unknown function
PFB0790c_CGH	0.0970867	2	305	conserved Plasmodium membrane protein, unknown function
PFB0795w_CGH	-0.0290357	2	306	ATP synthase F1, alpha subunit, putative
PFB0800c_CGH	0.153038	2	307	conserved Plasmodium protein, unknown function
PFB0805c_CGH	-0.148008	2	308	clathrin coat assembly protein, putative
PFB0810w_CGH	-0.0564199	2	309	conserved Plasmodium protein, unknown function
PFB0814c_CGH	0.234347	2	310	hypothetical protein
PFB0815w_CGH	-0.109795	2	311	Calcium-dependent protein kinase 1
PFB0820c_CGH	0.0186545	2	312	conserved Plasmodium protein, unknown function
PFB0826c_CGH	0	2	313	conserved Plasmodium protein, unknown function
PFB0830w_CGH	-0.0232502	2	314	40S ribosomal protein S26e, putative
PFB0835c_CGH	-0.140128	2	315	conserved Plasmodium protein, unknown function
PFB0840w_CGH	-0.130725	2	316	replication factor C, subunit 2
PFB0845w_CGH	-0.15907	2	317	conserved Plasmodium membrane protein, unknown function
PFB0855c_CGH	0	2	318	apicoplast RNA methyltransferase precursor, putative
PFB0860c_CGH	0.0431745	2	319	dead/deah box helicase, putative
PFB0865w_CGH	0.0306333	2	320	small nuclear ribonucleoprotein, putative
PFB0870w_CGH	-0.0490121	2	321	conserved Plasmodium protein, unknown function
PFB0875c_CGH	0.10963	2	322	Chromatin-binding protein, putative
PFB0877c_CGH	0.0346473	2	323	hypothetical protein
PFB0880w_CGH	0.0321827	2	324	conserved protein, unknown function
PFB0885w_CGH	0.0569913	2	325	40S ribosomal protein S30, putative
PFB0886c_CGH	-0.0465666	2	326	conserved Plasmodium protein, unknown function
PFB0888w_CGH	-0.150774	2	327	ribosome associated membrane protein RAMP4, putative
PFB0890c_CGH	0.0547159	2	328	pseudouridine synthetase, putative
PFB0895c_CGH	-0.029499	2	329	replication factor C subunit 1, putative
PFB0900c_CGH	0.0462808	2	330	Plasmodium exported protein (PHISTc), unknown function
PFB0905c_CGH	-0.031727	2	331	Plasmodium exported protein (PHISTc), unknown function
PFB0910w_CGH	0.0452907	2	332	Plasmodium exported protein, unknown function
PFB0915w_CGH	0.0203628	2	333	liver stage antigen 3
PFB0920w_CGH	0.0416476	2	334	DnaJ protein, putative
PFB0921c_CGH	-0.198755	2	335	Plasmodium exported protein, unknown function
PFB0923c_CGH	0.0438116	2	336	Plasmodium exported protein, unknown function
PFB0925w_CGH	0.143325	2	337	DnaJ protein, putative
PFB0926c_CGH	-0.0985284	2	338	Plasmodium exported protein (hyp2), unknown function
PFB0930w_CGH	0.0740466	2	339	Plasmodium exported protein (hyp9), unknown function
PFB0932w_CGH	-0.0582084	2	340	Plasmodium exported protein (hyp9), unknown function
PFB0935w_CGH	-0.0608099	2	341	cytoadherence linked asexual protein 2
PFB0946c_CGH	-0.0860814	2	342	conserved Plasmodium falciparum protein family
PFB0950w_CGH	-0.0542433	2	343	conserved Plasmodium falciparum protein family
PFB0951w_CGH	0.121742	2	344	hypothetical protein, pseudogene
PFB0953w_CGH	-0.0988323	2	345	Plasmodium exported protein (hyp15), unknown function
PFB0954c_CGH	-0.13751	2	346	conserved Plasmodium protein, unknown function, pseudogene
PFB0955w_CGH	-0.0748494	2	347	stevor
PFB0960c_CGH	-0.0262761	2	348	Pfmc-2TM family pseudogene
PFB0965c_CGH	-0.213319	2	349	hypothetical protein, pseudogene
PFB0970c_CGH	0.0873901	2	350	Plasmodium exported protein, unknown function
PFB0972w_CGH	0.10253	2	351	hypothetical protein
PFB0973c_CGH	0	2	352	hypothetical protein
PFB0974c_CGH	-0.165728	2	353	erythrocyte membrane protein 1 (PfEMP1), truncated, degenerate
PFB0985c_CGH	-0.295632	2	354	Pfmc-2TM Maurer's cleft two transmembrane protein
PFB0995w_CGH	-0.0484539	2	355	Plasmodium exported protein (hyp5), unknown function
PFB1000w_CGH	0.544938	2	356	rifin
PFB1005w_CGH	-0.139292	2	357	rifin
PFB1010w_CGH	-0.110582	2	358	rifin
PFB1015w_CGH	-0.0311082	2	359	rifin
PFB1020w_CGH	-0.184907	2	360	stevor
PFB1025w_CGH	-0.143133	2	361	erythrocyte membrane protein 1 (PfEMP1), truncated, degenerate
PFB1030w_CGH	-0.365311	2	362	conserved Plasmodium falciparum protein family
PFB1035w_CGH	0	2	363	rifin
PFB1040w_CGH	-0.0423931	2	364	rifin
PFB1045w_CGH	0.110548	2	365	erythrocyte membrane protein 1 (PfEMP1), truncated
PFB1050w_CGH	-0.0481032	2	366	rifin
PFB1055c_CGH	-0.0445496	2	367	erythrocyte membrane protein 1 (PfEMP1)
PFB1070w_CGH	-0.0957945	2	369	null
PFC0002c_CGH	-0.528317	3	370	hypothetical protein, conserved in P. falciparum
PFC0005w_CGH	-0.0209109	3	371	PfEMP1
PFC0010c_CGH	-0.0356962	3	372	rifin
PFC0015c_CGH	0.440063	3	373	VAR C, pseudogene
PFC0025c_CGH	-0.179968	3	374	stevor
PFC0030c_CGH	-0.166547	3	375	rifin
PFC0035w_CGH	-0.133663	3	376	rifin
PFC0040w_CGH	0.0576705	3	377	rifin
PFC0045w_CGH	-0.0597126	3	378	rifin
PFC0050c_CGH	0.121234	3	379	acyl-CoA synthetase, PfACS2
PFC0055w_CGH	-0.0399686	3	380	Plasmodium exported protein (hyp13), unknown function
PFC0060c_CGH	-0.102107	3	381	Serine/Threonine protein kinase, FIKK family
PFC0065c_CGH	-0.104518	3	382	alpha/beta hydrolase protein, putative
PFC0070c_CGH	-0.14809	3	383	Plasmodium exported protein, unknown function
PFC0075c_CGH	0.153069	3	384	Plasmodium exported protein, unknown function
PFC0080c_CGH	-0.109075	3	385	Plasmodium exported protein (hyp1), unknown function
PFC0085c_CGH	-0.239416	3	386	Plasmodium exported protein, unknown function
PFC0090w_CGH	0.0663191	3	387	Plasmodium exported protein, unknown function
PFC0095c_CGH	-0.139292	3	388	conserved Plasmodium protein, unknown function
PFC0100c_CGH	-0.141609	3	389	regulatory protein, putative
PFC0105w_CGH	0.027765	3	390	serine/threonine protein kinase, putative
PFC0110w_CGH	-0.100232	3	391	Cytoadherence linked asexual protein 3.2
PFC0115c_CGH	-0.0653778	3	392	erythrocyte membrane protein 1 (PfEMP1) pseudogene
PFC0120w_CGH	-0.156828	3	393	Cytoadherence linked asexual protein 3.1
PFC0125w_CGH	-0.0798291	3	394	ABC transporter, (TAP family), putative
PFC0126c_CGH	0.00909568	3	395	PFMNL-1 CISD1-like iron-sulfur protein, putative
PFC0130c_CGH	-0.116105	3	396	RNA binding protein, conserved
PFC0135c_CGH	-0.0392691	3	397	exportin 1, putative
PFC0140c_CGH	-0.0513892	3	398	N-ethylmaleimide-sensitive fusion protein, putative
PFC0145c_CGH	-0.047059	3	399	conserved Plasmodium protein, unknown function
PFC0150w_CGH	-0.134159	3	400	HAD superfamily protein, putative
PFC0155c_CGH	-0.314259	3	401	DNA-directed RNA polymerase subunit I, putative
PFC0160w_CGH	-0.0888779	3	402	binding protein, putative
PFC0165w_CGH	0	3	403	spindle pole body protein, putative
PFC0166w_CGH	-0.270814	3	404	plasmoredoxin
PFC0170c_CGH	-0.037757	3	405	dihydrolipoamide acyltransferase, putative
PFC0175w_CGH	0.170619	3	406	IBR domain protein, putative
PFC0176c_CGH	-0.175877	3	407	conserved Plasmodium protein, unknown function
PFC0180c_CGH	-0.0680553	3	408	membrane skeletal protein, putative
PFC0185w_CGH	0.259934	3	409	membrane skeletal protein IMC1-related
PFC0190c_CGH	0.00541369	3	410	EH (Eps15 homology) protein
PFC0191c_CGH	0.0307256	3	411	hypothetical protein
PFC0195w_CGH	0	3	412	conserved Plasmodium protein, unknown function
PFC0200w_CGH	-0.033428	3	413	60S ribosomal protein L44, putative
PFC0205c_CGH	-0.0239159	3	414	1-cys-glutaredoxin-like protein-1
PFC0210c_CGH	-0.0803574	3	415	circumsporozoite (CS) protein
PFC0215c_CGH	0.0628659	3	416	conserved Plasmodium protein, unknown function
PFC0220w_CGH	0.110636	3	417	conserved Plasmodium membrane protein, unknown function
PFC0221c_CGH	0.146134	3	418	conserved Plasmodium protein, unknown function
PFC0225c_CGH	0.169931	3	419	elongation factor (EF-TS), putative
PFC0230c_CGH	-0.0361566	3	420	conserved Plasmodium protein, unknown function
PFC0235w_CGH	0.245134	3	421	conserved Plasmodium protein, unknown function
PFC0240c_CGH	0.0180278	3	422	conserved Plasmodium membrane protein, unknown function
PFC0241w_CGH	0.290329	3	423	conserved Plasmodium protein, unknown function
PFC0245c_CGH	0.00988195	3	424	conserved Plasmodium protein, unknown function
PFC0250c_CGH	0.0150202	3	425	AP endonuclease (DNA-(apurinic or apyrimidinic site) lyase), putative
PFC0255c_CGH	-0.0225473	3	426	ubiquitin-conjugating enzyme E2, putative
PFC0260w_CGH	0.0377291	3	427	P-loop containing nucleoside triphospahte hydrolase, putative
PFC0261c_CGH	0.0551947	3	428	conserved Plasmodium protein, unknown function
PFC0262c_CGH	-0.242909	3	429	conserved Plasmodium protein, unknown function
PFC0265c_CGH	-0.0174915	3	430	conserved Plasmodium protein, unknown function
PFC0270w_CGH	0.114579	3	431	activator of Hsp90 ATPase, putative
PFC0271c_CGH	0.136444	3	432	glutaredoxin 1
PFC0275w_CGH	-0.0924256	3	433	FAD-dependent glycerol-3-phosphate dehydrogenase, putative
PFC0280c_CGH	0.047256	3	434	conserved Plasmodium protein, unknown function
PFC0281w_CGH	-0.142763	3	435	conserved Plasmodium protein, unknown function
PFC0282w_CGH	0.186936	3	436	conserved Plasmodium protein, unknown function
PFC0285c_CGH	0	3	437	T-complex protein beta subunit, putative
PFC0290w_CGH	-0.201337	3	438	40S ribosomal protein S23, putative
PFC0295c_CGH	0.0127569	3	439	40S ribosomal protein S12, putative
PFC0300c_CGH	-0.0999552	3	440	60S ribosomal protein L7, putative
PFC0305w_CGH	0	3	441	EB1 homolog, putative
PFC0310c_CGH	-0.145568	3	442	ATP-dependent CLP protease, putative
PFC0315c_CGH	0.0184874	3	443	conserved Plasmodium protein, unknown function
PFC0320w_CGH	0.0403186	3	444	conserved Plasmodium protein, unknown function
PFC0325c_CGH	-0.061828	3	445	conserved Plasmodium protein, unknown function
PFC0330w_CGH	0.132903	3	446	conserved Plasmodium protein, unknown function
PFC0335c_CGH	0.0289869	3	447	conserved Plasmodium protein, unknown function
PFC0340w_CGH	0.116038	3	448	DNA polymerase epsilon subunit B, putative
PFC0345w_CGH	0.113173	3	449	conserved Plasmodium protein, unknown function
PFC0350c_CGH	-0.0606656	3	450	TCP-1/cpn60 chaperonin family
PFC0355c_CGH	-0.111045	3	451	conserved Plasmodium protein, unknown function
PFC0360w_CGH	-0.15863	3	452	Activator of Hsp90 ATPase homolog 1-like protein, putative
PFC0365w_CGH	-0.146613	3	453	PRP19-like protein, putative
PFC0370w_CGH	-0.0327678	3	454	conserved Plasmodium protein, unknown function
PFC0371w_CGH	-0.253381	3	455	conserved protein, unknown function
PFC0375c_CGH	0	3	456	U2 snRNP spliceosome subunit, putative
PFC0380w_CGH	0.0287666	3	457	dual-specificity protein phosphatase, putative
PFC0381c_CGH	-0.0526482	3	458	conserved Plasmodium protein, unknown function
PFC0385c_CGH	0.0182667	3	459	serine/threonine protein kinase, putative
PFC0390w_CGH	-0.0851321	3	460	N2227-like protein, putative
PFC0395w_CGH	-0.100106	3	461	asparagine synthetase, putative
PFC0400w_CGH	0.0353085	3	462	60S Acidic ribosomal protein P2, putative
PFC0405c_CGH	0.0706839	3	463	Ribosomal protein L7Ae, putative
PFC0410w_CGH	0.0601251	3	464	YT521-B-like family protein, putative
PFC0415c_CGH	0.0436916	3	465	conserved Plasmodium protein, unknown function
PFC0416w_CGH	0.291592	3	466	conserved Plasmodium protein, unknown function
PFC0420w_CGH	0.0482966	3	467	calcium-dependent protein kinase 3
PFC0425w_CGH	0.0343676	3	468	conserved Plasmodium protein, unknown function
PFC0430w_CGH	-0.0472002	3	469	conserved Plasmodium protein, unknown function
PFC0435w_CGH	0.0663989	3	470	conserved Plasmodium protein, unknown function
PFC0440c_CGH	0	3	471	DEAD box helicase, putative
PFC0441c_CGH	0.0652548	3	472	SAC3/GNAP family-related protein, putative
PFC0445w_CGH	0.228326	3	473	Sybindin-like protein, putative
PFC0450w_CGH	0.198821	3	474	conserved Plasmodium protein, unknown function
PFC0455w_CGH	0.00654608	3	475	conserved Plasmodium protein, unknown function
PFC0460w_CGH	-0.0977199	3	476	conserved Plasmodium protein, unknown function
PFC0465c_CGH	0.0192629	3	477	Pre-mRNA splicing factor, putative
PFC0470w_CGH	0.0737783	3	478	valine -- tRNA ligase, putative
PFC0475c_CGH	-0.0330755	3	479	phosphatidylinositol 3- and 4-kinase, putative
PFC0485w_CGH	0.0617943	3	480	protein kinase, putative
PFC0486c_CGH	0.0134107	3	481	conserved Plasmodium protein, unknown function
PFC0490w_CGH	0.0339949	3	482	conserved Plasmodium protein, unknown function
PFC0495w_CGH	0.0811543	3	483	plasmepsin VI
PFC0500w_CGH	-0.0576596	3	484	conserved protein, unknown function
PFC0505c_CGH	0.0545824	3	485	conserved Plasmodium protein, unknown function
PFC0506w_CGH	0	3	486	conserved Plasmodium protein, unknown function
PFC0510w_CGH	0	3	487	RING zinc finger protein, putative
PFC0515c_CGH	0.0700976	3	488	TPR Domain containing protein
PFC0520w_CGH	-0.0470585	3	489	26S proteasome regulatory subunit S14, putative
PFC0525c_CGH	-0.0662537	3	490	glycogen synthase kinase 3
PFC0530w_CGH	-0.0989362	3	491	transporter, putative
PFC0535w_CGH	0.0856339	3	492	60S ribosomal protein L26, putative
PFC0540w_CGH	0.178748	3	493	hypothetical protein
PFC0545c_CGH	0.0548193	3	494	conserved Plasmodium protein, unknown function
PFC0550w_CGH	-0.0564022	3	495	SEL-1 like protein
PFC0555c_CGH	-0.083906	3	496	conserved Plasmodium protein, unknown function
PFC0556c_CGH	0.241049	3	497	apicoplast conserved ycf19 protein precursor, unknown function
PFC0560c_CGH	0.0451545	3	498	conserved Plasmodium protein, unknown function
PFC0565w_CGH	0.0301511	3	499	GTP-binding protein EngA, putative
PFC0570c_CGH	0.13136	3	500	conserved Plasmodium protein, unknown function
PFC0571c_CGH	-0.0517594	3	501	conserved Plasmodium protein, unknown function
PFC0575w_CGH	0.0845378	3	502	conserved Plasmodium protein, unknown function
PFC0580c_CGH	-0.0277016	3	503	conserved Plasmodium protein, unknown function
PFC0581w_CGH	0.176911	3	504	co-chaperone p23, putative
PFC0582c_CGH	0.00669039	3	505	vesicle transport v-SNARE protein, putative
PFC0590c_CGH	0.118691	3	506	der1-like protein, putative
PFC0595c_CGH	0.0747369	3	507	serine/threonine protein phosphatase, putative
PFC0600w_CGH	0.307269	3	508	conserved Plasmodium protein, unknown function
PFC0605w_CGH	-0.00262509	3	509	conserved Plasmodium protein, unknown function
PFC0610c_CGH	-0.0413126	3	510	zinc finger protein, putative
PFC0615w_CGH	0.133864	3	511	conserved Plasmodium protein, unknown function
PFC0625w_CGH	0.115971	3	512	conserved Plasmodium membrane protein, unknown function
PFC0630w_CGH	0.142469	3	513	zinc finger protein, putative
PFC0635c_CGH	-0.172676	3	514	translation initiation factor E4, putative
PFC0640w_CGH	-0.104726	3	515	CSP and TRAP-related protein (CTRP)
PFC0645w_CGH	0.166213	3	516	conserved Plasmodium protein, unknown function
PFC0650w_CGH	0.063007	3	517	DNA-dependent RNA polymerase, putative
PFC0670c_CGH	0.324946	3	518	conserved Plasmodium protein, unknown function
PFC0675c_CGH	0.163907	3	519	mitochondrial ribosomal protein L29/L47 precursor, putative
PFC0680w_CGH	0	3	520	conserved Plasmodium protein, unknown function
PFC0685w_CGH	-0.0445496	3	521	conserved Plasmodium membrane protein, unknown function
PFC0690c_CGH	0	3	522	conserved Plasmodium protein, unknown function
PFC0695w_CGH	0.0304357	3	523	conserved Plasmodium protein, unknown function
PFC0700c_CGH	0.18183	3	524	conserved Plasmodium protein, unknown function
PFC0701w_CGH	0.132774	3	525	mitochondrial ribosomal protein L27 precursor, putative
PFC0705c_CGH	0.0368188	3	526	conserved Plasmodium protein, unknown function
PFC0710w_CGH	0.0606867	3	527	null
PFC0715c_CGH	0.0469029	3	528	conserved Plasmodium protein, unknown function
PFC0720w_CGH	0.0126811	3	529	conserved Plasmodium protein, unknown function
PFC0725c_CGH	-0.0970576	3	530	formate-nitrate transporter, putative
PFC0730w_CGH	0.212791	3	531	HVA22/TB2/DP1 family protein, putative
PFC0735w_CGH	0.0410668	3	532	40S ribosomal protein S15A, putative
PFC0740c_CGH	-0.0227126	3	533	binding protein, putative
PFC0745c_CGH	-0.282691	3	534	proteasome component C8, putative
PFC0750w_CGH	-0.00157764	3	535	conserved Plasmodium protein, unknown function
PFC0755c_CGH	0.0104808	3	536	protein kinase, predicted
PFC0760c_CGH	0.0533617	3	537	conserved Plasmodium protein, unknown function
PFC0765c_CGH	0.0218223	3	538	conserved Plasmodium protein, unknown function
PFC0770c_CGH	-0.0296083	3	539	kinesin-related protein, putative
PFC0775w_CGH	-0.25271	3	540	40S ribosomal protein S11, putative
PFC0780w_CGH	-0.0127119	3	541	CPSF (cleavage and polyadenylation specific factor), subunit A, putative
PFC0785c_CGH	0.064863	3	542	proteasome regulatory protein, putative
PFC0790w_CGH	0.0608099	3	543	conserved Plasmodium protein, unknown function
PFC0795w_CGH	0.0396685	3	544	conserved Plasmodium protein, unknown function
PFC0800w_CGH	0.0546181	3	545	band 7-related protein
PFC0805w_CGH	-0.053022	3	546	DNA-directed RNA polymerase II, putative
PFC0810c_CGH	-0.0246039	3	547	conserved Plasmodium protein, unknown function
PFC0815c_CGH	-0.0607856	3	548	conserved Plasmodium protein, unknown function
PFC0820w_CGH	0.00307637	3	549	conserved Plasmodium protein, unknown function
PFC0825c_CGH	0.0951036	3	550	cleavage and polyadenylation specificity factor protein, putative
PFC0830w_CGH	0.0864884	3	551	trophozoite stage antigen
PFC0831w_CGH	-0.147089	3	552	triosephophate isomerase, putative
PFC0835c_CGH	-0.0592638	3	553	conserved protein, unknown function
PFC0840w_CGH	-0.0423905	3	554	P-type ATPase, putative
PFC0845c_CGH	0.0409321	3	555	ubiquitin--protein ligase, putative
PFC0850c_CGH	0.0935056	3	556	endonuclease/exonuclease/phosphatase family protein, putative
PFC0855w_CGH	-0.204861	3	557	ubiquitin-conjugating enzyme, putative
PFC0860w_CGH	-0.0333611	3	558	kinesin, putative
PFC0865w_CGH	-0.10576	3	559	RNA-binding protein, putative
PFC0870w_CGH	-0.0665635	3	560	elongation factor 1 (EF-1), putative
PFC0875w_CGH	0.0229043	3	561	ABC transporter, putative
PFC0880c_CGH	0.0576453	3	562	conserved Plasmodium protein, unknown function
PFC0885c_CGH	-0.0677128	3	563	conserved Plasmodium protein, unknown function
PFC0886w_CGH	-0.0287466	3	564	conserved Plasmodium protein, unknown function
PFC0890w_CGH	0.101768	3	565	SNARE protein
PFC0895w_CGH	0.102948	3	566	CPW-WPC family protein
PFC0900w_CGH	-0.197785	3	567	T-complex protein 1 epsilon subunit, putative
PFC0905c_CGH	0	3	568	conserved Plasmodium protein, unknown function
PFC0910w_CGH	0	3	569	conserved Plasmodium protein, unknown function
PFC0911c_CGH	0	3	570	conserved Plasmodium protein, unknown function
PFC0912w_CGH	-0.0116365	3	571	conserved Plasmodium protein, unknown function
PFC0915w_CGH	-0.132106	3	572	ATP-dependent RNA helicase, putative
PFC0920w_CGH	0.228603	3	573	histone H2A variant, putative
PFC0925w_CGH	0.184765	3	574	endonuclease, putative
PFC0930c_CGH	-0.0377944	3	575	conserved Plasmodium protein, unknown function
PFC0935c_CGH	0.0124394	3	576	N-acetylglucosamine-1-phosphate transferase, putative
PFC0940c_CGH	-0.0235584	3	577	conserved Plasmodium protein, unknown function
PFC0945w_CGH	0.207612	3	578	protein kinase, putative
PFC0950c_CGH	-0.10269	3	579	peptidase, putative
PFC0955w_CGH	0.0987236	3	580	ATP-dependent RNA helicase, putative
PFC0960c_CGH	0.0490121	3	581	conserved Plasmodium protein, unknown function
PFC0965w_CGH	0.0123596	3	582	conserved Plasmodium protein, unknown function
PFC0970w_CGH	0.130715	3	583	conserved Plasmodium membrane protein, unknown function
PFC0975c_CGH	-0.159561	3	584	PFCYP19, cyclophilin, peptidyl-prolyl cis-trans isomerase
PFC0980c_CGH	0.0512146	3	585	RNA triphosphatase
PFC0990c_CGH	-0.0543149	3	586	conserved Plasmodium protein, unknown function
PFC0995c_CGH	0.0369362	3	587	acyl CoA:diacylglycerol acyltransferase, putative
PFC1000w_CGH	0	3	588	regulator of initiation factor 2 (eIF2)
PFC1005c_CGH	0.0191825	3	589	iron-sulfur cluster assembly accessory protein, putative
PFC1010w_CGH	0.0319459	3	590	conserved Plasmodium protein, unknown function
PFC1011c_CGH	0.0715731	3	591	conserved Plasmodium membrane protein, unknown function
PFC1015c_CGH	0.0699959	3	592	conserved Plasmodium protein, unknown function
PFC1016w_CGH	0.0243334	3	593	conserved Plasmodium protein, unknown function
PFC1020c_CGH	0.119284	3	594	40S ribosomal protein S3A, putative
PFC1025w_CGH	-0.166757	3	595	conserved Plasmodium protein, unknown function
PFC1030w_CGH	0.0552785	3	596	conserved Plasmodium protein, unknown function
PFC1035w_CGH	0.0594774	3	597	conserved Plasmodium protein, unknown function
PFC1040w_CGH	0.0588968	3	598	conserved Plasmodium protein, unknown function
PFC1045c_CGH	0.0228105	3	599	conserved Plasmodium protein, unknown function
PFC1050w_CGH	-0.243286	3	600	conserved Plasmodium protein, unknown function
PFC1055w_CGH	0.00653697	3	601	conserved Plasmodium protein, unknown function
PFC1060c_CGH	0.0926295	3	602	conserved Plasmodium protein, unknown function
PFC1065w_CGH	-0.0468377	3	603	conserved Plasmodium protein, unknown function
PFC1070c_CGH	-0.0663191	3	604	VARC pseudogene
PFC1080c_CGH	0.186249	3	605	Pfmc-2TM Maurer's cleft two transmembrane protein
PFC1095w_CGH	-0.0463055	3	606	rifin (3D7-rifT3-5)
PFC1100w_CGH	-0.10076	3	607	rifin
PFC1105w_CGH	-0.200047	3	608	stevor (3D7-stevorT3-2)
PFC1110w_CGH	-0.18643	3	609	VARC pseudogene
PFC1115w_CGH	0	3	610	rifin (3D7-rifT3-7)
PFC1120c_CGH	-0.0384266	3	611	var (3D7-varT3-2)
PFC1125w_CGH	-0.460119	3	612	hypothetical protein, conserved in P. falciparum
PFD0005w_CGH	-0.114626	4	613	erythrocyte membrane protein 1 (PfEMP1)
PFD0020c_CGH	-0.0702623	4	614	erythrocyte membrane protein 1 (PfEMP1)
PFD0025w_CGH	0	4	615	rifin
PFD0030c_CGH	-0.152502	4	616	rifin
PFD0035c_CGH	-0.0490178	4	617	stevor
PFD0040c_CGH	-0.0370452	4	618	rifin
PFD0045c_CGH	-0.131581	4	619	rifin
PFD0050w_CGH	-0.0724779	4	620	rifin
PFD0055w_CGH	-0.0768341	4	621	rifin
PFD0060w_CGH	0	4	622	rifin
PFD0065w_CGH	-0.349255	4	623	stevor pseudogene
PFD0070c_CGH	-0.169449	4	624	rifin
PFD0075w_CGH	-0.0427932	4	625	conserved Plasmodium falciparum protein family
PFD0080c_CGH	-0.226287	4	626	Plasmodium exported protein (PHISTb), unknown function
PFD0085c_CGH	0.0236533	4	627	acyl-CoA synthetase, PfACS6
PFD0090c_CGH	0	4	628	Plasmodium exported protein (PHISTa), unknown function
PFD0095c_CGH	-0.0118273	4	629	Plasmodium exported protein (PHISTb), unknown function
PFD0100c_CGH	0.0481032	4	630	surface-associated interspersed gene 4.1, (SURFIN4.1)
PFD0110w_CGH	0.111776	4	631	reticulocyte-binding protein homologue 1
PFD0115c_CGH	0.0410759	4	632	Plasmodium exported protein, unknown function
PFD0120w_CGH	-0.0340633	4	633	RIF pseudogene, RIFIN pseudogene
PFD0125c_CGH	-0.0490121	4	634	stevor
PFD0134c_CGH	-0.258854	4	635	RIF pseudogene, RIFIN pseudogene
PFD0135c_CGH	-0.0185695	4	636	rifin, truncated
PFD0135w_CGH	-0.186774	4	637	erythrocyte membrane protein 1 (PfEMP1) pseudogene
PFD0144c_CGH	0.146804	4	638	probable protein, unknown function
PFD0145c_CGH	0.00724227	4	639	Regulator of chromosome condensation, putative
PFD0150w_CGH	0.048719	4	640	conserved Plasmodium protein, unknown function
PFD0155c_CGH	0.124138	4	641	conserved Plasmodium protein, unknown function
PFD0160w_CGH	0.0609423	4	642	conserved Plasmodium protein, unknown function
PFD0165w_CGH	0.16183	4	643	ubiquitin-specific protease, putative
PFD0170c_CGH	0	4	644	conserved Plasmodium protein, unknown function
PFD0175c_CGH	0.242197	4	645	null
PFD0180c_CGH	-0.0508355	4	646	CGI-201 protein, short form
PFD0185c_CGH	-0.19424	4	647	conserved Plasmodium protein, unknown function
PFD0190w_CGH	-0.00242079	4	648	SET domain, putative
PFD0195c_CGH	-0.0681506	4	649	conserved Plasmodium protein, unknown function
PFD0200c_CGH	0.0583783	4	650	transcription factor with AP2 domain(s)
PFD0205c_CGH	-0.117219	4	651	conserved Plasmodium protein, unknown function
PFD0207c_CGH	0.011361	4	652	conserved Plasmodium protein, unknown function
PFD0210c_CGH	-0.0872659	4	653	pbs36 homologue
PFD0215c_CGH	0.00982941	4	654	pf52 protein
PFD0225w_CGH	0.0442845	4	655	conserved Plasmodium membrane protein, unknown function
PFD0230c_CGH	-0.00346562	4	656	protease, putative
PFD0235c_CGH	-0.0117429	4	657	conserved Plasmodium protein, unknown function
PFD0240c_CGH	0.0520297	4	658	pfs45-48 related protein, putative|6-cysteine protein family
PFD0245c_CGH	0	4	659	ATP-dependent RNA helicae-like protein, putative
PFD0250c_CGH	-0.00421197	4	660	Sec24-like protein, putative
PFD0255w_CGH	0.0318406	4	661	ag-1 blood stage membrane protein homologue
PFD0260c_CGH	0.0886845	4	662	sequestrin
PFD0265w_CGH	-0.0794493	4	663	pre-mRNA splicing factor, putative
PFD0270c_CGH	0.0681821	4	664	conserved Plasmodium protein, unknown function
PFD0275w_CGH	-0.0550868	4	665	secy-independent transporter protein, putative
PFD0280w_CGH	-0.0390754	4	666	null
PFD0285c_CGH	-0.00477729	4	667	lysine decarboxylase, putative
PFD0290w_CGH	0.248767	4	668	conserved Plasmodium protein, unknown function
PFD0295c_CGH	-0.068178	4	669	apical sushi protein, ASP
PFD0300w_CGH	0.0574375	4	670	conserved Plasmodium protein, unknown function
PFD0305c_CGH	-0.153599	4	671	vacuolar ATP synthase subunit b
PFD0310w_CGH	-0.0116251	4	672	sexual stage-specific protein precursor
PFD0311w_CGH	-0.092724	4	673	cytosolic glyoxalase II
PFD0315c_CGH	-0.242889	4	674	hypothetical protein
PFD0320c_CGH	0.101768	4	675	conserved Plasmodium protein, unknown function
PFD0325w_CGH	-0.300408	4	676	conserved Plasmodium protein, unknown function
PFD0330w_CGH	0.101741	4	677	conserved Plasmodium protein, unknown function
PFD0335c_CGH	0.00407941	4	678	conserved Plasmodium protein, unknown function
PFD0340c_CGH	0.0609046	4	679	conserved Plasmodium protein, unknown function
PFD0345c_CGH	0.180786	4	680	conserved Plasmodium protein, unknown function
PFD0350w_CGH	0	4	681	conserved Plasmodium protein, unknown function
PFD0355c_CGH	-0.0332804	4	682	Peptidyl-tRNA hydrolase PTH2, putative
PFD0360w_CGH	0.0564894	4	683	transcription factor, putative
PFD0365c_CGH	0.36065	4	684	conserved Plasmodium protein, unknown function
PFD0367w_CGH	-0.170153	4	685	mitochondrial carrier protein, putative
PFD0375w_CGH	0.114018	4	686	conserved Plasmodium protein, unknown function
PFD0380c_CGH	0	4	687	conserved Plasmodium protein, unknown function
PFD0385c_CGH	0.00413731	4	688	AAA family ATPase, putative
PFD0385w_CGH	0.00213114	4	689	conserved Plasmodium protein, unknown function
PFD0395c_CGH	0.123744	4	690	conserved Plasmodium protein, unknown function
PFD0400w_CGH	0.218965	4	691	conserved Plasmodium protein, unknown function
PFD0403w_CGH	0.212925	4	692	conserved Plasmodium protein, unknown function
PFD0405c_CGH	0	4	693	Zinc-finger, RAN binding protein, putative
PFD0415c_CGH	0.263059	4	694	conserved Plasmodium protein, unknown function
PFD0420c_CGH	-0.0331275	4	695	flap endonuclease 1
PFD0425w_CGH	0.0300707	4	696	conserved protein, unknown function
PFD0430c_CGH	-0.0778327	4	697	MAC/Perforin, putative
PFD0435c_CGH	0.0319813	4	698	conserved Plasmodium protein, unknown function
PFD0440w_CGH	0.18166	4	699	peptidase, M22 family, putative
PFD0445c_CGH	0.0222008	4	700	conserved Plasmodium protein, unknown function
PFD0450c_CGH	0.0990298	4	701	pre-mrna splicing factor, putative
PFD0455w_CGH	0.116333	4	702	40S ribosomal processing protein, putative
PFD0460c_CGH	-0.0258646	4	703	conserved Plasmodium protein, unknown function
PFD0462w_CGH	0.0623004	4	704	DNAJ protein
PFD0465c_CGH	-0.0575521	4	705	conserved Plasmodium protein, unknown function
PFD0466c_CGH	0.436411	4	706	null
PFD0470c_CGH	0.0305071	4	707	replication factor a protein, putative
PFD0480w_CGH	0.0572822	4	708	conserved Plasmodium protein, unknown function
PFD0485w_CGH	0.154963	4	709	conserved Plasmodium protein, unknown function
PFD0487c_CGH	-0.0566597	4	710	actin-like protein, putative
PFD0495c_CGH	-0.0854233	4	711	conserved Plasmodium protein, unknown function
PFD0505c_CGH	-0.0828576	4	712	protein phosphatase 2C, putative
PFD0515w_CGH	-0.116038	4	713	exosome complex exonuclease rrp4, putative
PFD0520c_CGH	0.102456	4	714	conserved Plasmodium protein, unknown function
PFD0525w_CGH	0.124083	4	715	conserved Plasmodium protein, unknown function
PFD0530c_CGH	0.0512819	4	716	GTPase of unknown function, putative
PFD0535w_CGH	-0.0602797	4	717	conserved Plasmodium protein, unknown function
PFD0540c_CGH	0.126292	4	718	conserved Plasmodium protein, unknown function
PFD0545w_CGH	-0.0515555	4	719	conserved Plasmodium protein, unknown function
PFD0550c_CGH	-0.16113	4	720	conserved Plasmodium protein, unknown function
PFD0555c_CGH	0.0948739	4	721	conserved Plasmodium protein, unknown function
PFD0560w_CGH	-0.0330031	4	722	conserved Plasmodium protein, unknown function
PFD0565c_CGH	0	4	723	DEAD box ATP-dependent RNA helicase, putative
PFD0580c_CGH	0.0627751	4	724	conserved Plasmodium protein, unknown function
PFD0585c_CGH	0.105858	4	725	conserved Plasmodium protein, unknown function
PFD0590c_CGH	-0.0339274	4	726	DNA polymerase alpha
PFD0595c_CGH	-0.425243	4	727	null
PFD0595w_CGH	-0.0395319	4	728	conserved Apicomplexan protein, unknown function
PFD0600c_CGH	0.244631	4	729	mitochondrial ribosomal protein S12 precursor, putative
PFD0605c_CGH	-0.00481315	4	730	conserved Plasmodium protein, unknown function
PFD0610w_CGH	0	4	731	phosphopantothenoylcysteine synthetase, putative
PFD0615c_CGH	-0.0953221	4	732	erythrocyte membrane protein 1 (PfEMP1)
PFD0625c_CGH	-0.161058	4	733	erythrocyte membrane protein 1 (PfEMP1)
PFD0630c_CGH	0.0735163	4	734	erythrocyte membrane protein 1 (PfEMP1)
PFD0635c_CGH	-0.0999006	4	735	erythrocyte membrane protein 1 (PfEMP1)
PFD0640c_CGH	-0.0972006	4	736	rifin
PFD0645w_CGH	-0.141266	4	737	rifin
PFD0650w_CGH	0	4	738	hypothetical protein
PFD0655c_CGH	0.0588496	4	739	ubiquitin carboxyl-terminal hydrolase a, putative
PFD0655w_CGH	-0.156354	4	740	erythrocyte membrane protein 1 (PfEMP1) pseudogene
PFD0660w_CGH	0.0327905	4	741	phosphoglycerate mutase, putative
PFD0665c_CGH	0.119652	4	742	26s proteasome aaa-ATPase subunit Rpt3, putative
PFD0669c_CGH	0.00365017	4	743	conserved Plasmodium protein, unknown function
PFD0670c_CGH	-0.0578652	4	744	lysine decarboxylase-like protein, putative
PFD0675w_CGH	0.0134615	4	745	apicoplast ribosomal protein L10 precursor, putative
PFD0685c_CGH	0.115316	4	746	chromosome associated protein, putative
PFD0690c_CGH	-0.0140429	4	747	conserved Plasmodium membrane protein, unknown function
PFD0692c_CGH	0	4	748	calmodulin-like protein|centrin, putative
PFD0695w_CGH	0.120161	4	749	conserved Plasmodium protein, unknown function
PFD0700c_CGH	0.0451626	4	750	RNA binding protein, putative
PFD0705c_CGH	-0.142415	4	751	conserved protein, unknown function
PFD0710w_CGH	-0.0259806	4	752	GTP-binding protein, putative
PFD0711c_CGH	-0.0470634	4	753	hypothetical protein
PFD0715c_CGH	0.0569913	4	754	conserved Plasmodium protein, unknown function
PFD0720w_CGH	-0.0084179	4	755	conserved ARM repeats protein, unknown function
PFD0725c_CGH	-0.090582	4	756	arsenical pump-driving ATPase, putative
PFD0730w_CGH	0.155801	4	757	conserved Plasmodium protein, unknown function
PFD0735c_CGH	0.0220581	4	758	conserved Plasmodium protein, unknown function
PFD0740w_CGH	-0.0923781	4	759	Plasmodium falciparum protein kinase, putative
PFD0745c_CGH	0	4	760	nonclathrin coat protein zeta2-cop-related protein, putative
PFD0750w_CGH	-0.108501	4	761	nuclear cap-binding protein, putative
PFD0755c_CGH	0.0621016	4	762	adenylate kinase 1
PFD0760c_CGH	0.0257328	4	763	conserved Plasmodium protein, unknown function
PFD0765w_CGH	0.0216953	4	764	RING finger protein, putative
PFD0770c_CGH	0.0609529	4	765	60S ribosomal protein L15, putative
PFD0775c_CGH	-0.0342172	4	766	RNA-binding protein, putative
PFD0780w_CGH	0.1188	4	767	glutamyl-tRNA(Gln) amidotransferase subunit A, putative
PFD0785c_CGH	-0.0812226	4	768	conserved Plasmodium protein, unknown function
PFD0790c_CGH	0.0747041	4	769	DNA replication licensing factor, putative
PFD0795w_CGH	0	4	770	conserved Plasmodium protein, unknown function
PFD0800c_CGH	0.136984	4	771	conserved Plasmodium protein, unknown function
PFD0805w_CGH	0.12949	4	772	prohibitin-like protein, putative
PFD0810w_CGH	-0.263884	4	773	small GTP-binding protein sar1
PFD0815c_CGH	0.0568726	4	774	conserved Plasmodium protein, unknown function
PFD0820w_CGH	-0.0194811	4	775	conserved Plasmodium protein, unknown function
PFD0825c_CGH	-0.00238171	4	776	RNA-binding protein of pumilio/mpt5 family, putative
PFD0830w_CGH	0.0034933	4	777	bifunctional dihydrofolate reductase-thymidylate synthase
PFD0835c_CGH	0.0518297	4	778	LETM1-like protein, putative
PFD0840w_CGH	0.0547614	4	779	conserved Plasmodium protein, unknown function
PFD0850c_CGH	-0.164001	4	780	Memo-like protein
PFD0855c_CGH	0.0754988	4	781	conserved Plasmodium protein, unknown function
PFD0860w_CGH	-0.0533682	4	782	conserved Plasmodium protein, unknown function
PFD0865c_CGH	-0.0375419	4	783	cdc2-related protein kinase 1
PFD0870w_CGH	0.096507	4	784	conserved Plasmodium protein, unknown function
PFD0872w_CGH	0	4	785	conserved Plasmodium protein, unknown function
PFD0875c_CGH	0.0494676	4	786	conserved Plasmodium family, unknown function
PFD0880w_CGH	0.208747	4	787	proteasome regulatory component, putative
PFD0885c_CGH	-0.102238	4	788	conserved Plasmodium protein, unknown function
PFD0890w_CGH	-0.188014	4	789	conserved Plasmodium protein, unknown function
PFD0895c_CGH	-0.0813149	4	790	Bet3 transport protein, putative
PFD0900w_CGH	0.0349111	4	791	conserved Plasmodium family, unknown function
PFD0905w_CGH	-0.122034	4	792	conserved Plasmodium protein, unknown function
PFD0910w_CGH	0.0914834	4	793	conserved Plasmodium protein, unknown function
PFD0915w_CGH	-0.0849404	4	794	conserved Plasmodium protein, unknown function
PFD0920w_CGH	0.133247	4	795	conserved Plasmodium protein, unknown function
PFD0925w_CGH	0.0577571	4	796	conserved Plasmodium protein, unknown function
PFD0930w_CGH	0.0442602	4	797	CGI-141 protein homolog, putative
PFD0935c_CGH	-0.0192696	4	798	conserved Plasmodium protein, unknown function
PFD0940w_CGH	-0.00662333	4	799	conserved Plasmodium protein, unknown function
PFD0945c_CGH	0.0863805	4	800	conserved Plasmodium membrane protein, unknown function
PFD0950w_CGH	0.00594946	4	801	ran binding protein 1, putative
PFD0955w_CGH	0.0571209	4	802	Apical merozoite protein, Pf34
PFD0960c_CGH	-0.135679	4	803	60S ribosomal protein L7Ae/L30e, putative
PFD0965W_CGH	0.0104582	4	804	putative phosphatidylinositol 4-kinase, frameshifted
PFD0970c_CGH	0.0235514	4	805	Zinc finger, putative
PFD0975w_CGH	0.231998	4	806	RIO-like kinase
PFD0980w_CGH	0	4	807	holo-(acyl-carrier protein) synthase, putative
PFD0985w_CGH	0.00811273	4	808	transcription factor with AP2 domain(s)
PFD0990w_CGH	0.0945021	4	809	ribosome recycling factor, putative
PFD0993c_CGH	0.233258	4	810	conserved Plasmodium protein, unknown function
PFD0995c_CGH	-0.230394	4	811	erythrocyte membrane protein 1 (PfEMP1)
PFD1000c_CGH	-0.0140215	4	812	erythrocyte membrane protein 1 (PfEMP1)
PFD1005c_CGH	-0.0895943	4	813	erythrocyte membrane protein 1 (PfEMP1)
PFD1010w_CGH	-0.0497917	4	814	rifin
PFD1015c_CGH	-0.0493262	4	815	erythrocyte membrane protein 1 (PfEMP1)
PFD1020c_CGH	-0.175084	4	817	rifin
PFD1025w_CGH	-0.289218	4	818	erythrocyte membrane protein 1 (PfEMP1)-like pseudogene
PFD1030c_CGH	0.133762	4	819	conserved Plasmodium protein, unknown function
PFD1035w_CGH	0.130807	4	820	steroid dehydrogenase, putative
PFD1045c_CGH	0.0256732	4	821	erythrocyte membrane-associated antigen, putative
PFD1045w_CGH	0.0346302	4	822	null
PFD1050w_CGH	-0.40034	4	823	alpha-tubulin ii
PFD1055w_CGH	0.0952187	4	824	40S ribosomal protein S19, putative
PFD1060w_CGH	-0.0593451	4	825	u5 small nuclear ribonucleoprotein-specific protein, putative
PFD1065c_CGH	0.107262	4	826	conserved Plasmodium protein, unknown function
PFD1070w_CGH	-0.129878	4	827	eukaryotic initiation factor, putative
PFD1080w_CGH	-0.0780068	4	828	conserved Plasmodium protein, unknown function
PFD1085w_CGH	-0.035559	4	829	conserved Plasmodium protein, unknown function
PFD1090c_CGH	0.233758	4	830	clathrin assembly protein, putative
PFD1095w_CGH	0.139095	4	831	BSD-domain protein, putative
PFD1100c_CGH	0.0810879	4	832	conserved Plasmodium protein, unknown function
PFD1105w_CGH	-0.162174	4	833	asparagine rich protein
PFD1110w_CGH	-0.192199	4	834	conserved Plasmodium membrane protein, unknown function
PFD1115c_CGH	0.0270948	4	835	conserved Plasmodium protein, unknown function
PFD1120c_CGH	-0.107683	4	836	early transcribed membrane protein 4, ETRAMP4
PFD1130w_CGH	-0.0248379	4	837	conserved Plasmodium protein, unknown function
PFD1135c_CGH	-0.113707	4	838	hypothetical protein
PFD1140w_CGH	-0.134008	4	839	Plasmodium exported protein (PHISTc), unknown function
PFD1145c_CGH	0	4	840	reticulocyte binding protein homolog 5, Rh5
PFD1150c_CGH	0.0704555	4	841	reticulocyte binding protein homolog 4, Rh4
PFD1155w_CGH	-0.0618799	4	842	erythrocyte binding antigen-165
PFD1160w_CGH	0	4	843	surface-associated interspersed gene 4.2, (SURFIN4.2)
PFD1165w_CGH	0.0304848	4	844	Serine/Threonine protein kinase, FIKK family
PFD1170c_CGH	0.0283807	4	845	Plasmodium exported protein (PHISTb), unknown function
PFD1175w_CGH	-0.122861	4	846	Serine/Threonine protein kinase, FIKK family
PFD1180w_CGH	-0.1334	4	847	Plasmodium exported protein (PHISTb), unknown function
PFD1185w_CGH	-0.0337728	4	848	Plasmodium exported protein (PHISTa), unknown function
PFD1190c_CGH	0.257257	4	849	null
PFD1195c_CGH	-0.193641	4	850	conserved Plasmodium protein, unknown function, pseudogene
PFD1200c_CGH	-0.245052	4	851	Plasmodium exported protein (hyp6), unknown function
PFD1200w_CGH	0.0652815	4	852	RIF pseudogene, RIFIN pseudogene
PFD1205w_CGH	0.0210631	4	853	Plasmodium exported protein (hyp15), unknown function
PFD1210w_CGH	0.0119246	4	854	Plasmodium exported protein (PHISTa), unknown function
PFD1215w_CGH	0.0232964	4	855	Plasmodium exported protein (PHISTa), unknown function
PFD1220c_CGH	-0.0935056	4	856	stevor
PFD1230c_CGH	0.0590205	4	857	rifin
PFD1240w_CGH	0.231523	4	858	rifin
PFD1245c_CGH	-0.0509713	4	859	erythrocyte membrane protein 1 (PfEMP1)
PFD1250w_CGH	-0.459464	4	860	hypothetical protein, conserved in P falciparum
PFE0005w_CGH	-0.0974147	5	861	erythrocyte membrane protein 1 (PfEMP1)
PFE0015c_CGH	0.155129	5	862	RIF pseudogene, RIFIN pseudogene
PFE0020c_CGH	-0.245753	5	863	rifin
PFE0025c_CGH	-0.181706	5	864	rifin
PFE0030c_CGH	-0.178133	5	865	stevor pseudogene
PFE0035c_CGH	0.11386	5	866	RIF pseudogene, RIFIN pseudogene
PFE0040c_CGH	-0.0224885	5	867	Mature parasite-infected erythrocyte surface antigen (MESA) or PfEMP2
PFE0045c_CGH	0	5	868	Serine/Threonine protein kinase, FIKK family
PFE0050w_CGH	-0.0765282	5	869	Plasmodium exported protein, unknown function
PFE0055c_CGH	0.0582304	5	870	heat shock protein, putative
PFE0060w_CGH	-0.16531	5	871	PIESP2 erythrocyte surface protein
PFE0065w_CGH	-0.181111	5	872	skeleton binding protein1, PfSBP1
PFE0070w_CGH	-0.15443	5	873	interspersed repeat antigen, putative
PFE0075c_CGH	-0.136444	5	874	rhoptry-associated protein 3, RAP3
PFE0080c_CGH	-0.221712	5	875	rhoptry-associated protein 2, RAP2
PFE0085c_CGH	0.0831585	5	876	anaphase-promoting complex subunit, putative
PFE0090w_CGH	0.0626993	5	877	chromosome assembly factor 1, CAF-1
PFE0095c_CGH	0.0287764	5	878	conserved Plasmodium protein, unknown function
PFE0100w_CGH	0.0262928	5	879	conserved Plasmodium protein, unknown function
PFE0105c_CGH	-0.162558	5	880	HCNGP-like protein
PFE0110w_CGH	0.149662	5	881	conserved Plasmodium membrane protein, unknown function
PFE0115c_CGH	-0.0269022	5	882	conserved Plasmodium protein, unknown function
PFE0120c_CGH	0.139747	5	883	Merozoite Surface Protein 8, MSP8
PFE0125w_CGH	0.0670144	5	884	conserved Plasmodium protein, unknown function
PFE0130c_CGH	0.0576596	5	885	conserved Plasmodium protein, unknown function
PFE0135w_CGH	-0.154024	5	886	DNAJ domain protein, putative
PFE0140c_CGH	-0.191094	5	887	zinc binding protein, putative
PFE0145w_CGH	-0.0744019	5	888	organelle ribosomal protein L28 precursor, putative
PFE0150c_CGH	0.0597608	5	889	4-diphosphocytidyl-2c-methyl-D-erythritol kinase (CMK), putative
PFE0155w_CGH	0.0540638	5	890	conserved Plasmodium protein, unknown function
PFE0160c_CGH	-0.0607483	5	891	Ser/Arg-rich splicing factor, putative
PFE0165w_CGH	0.0438898	5	892	actin depolymerizing factor, putative
PFE0170c_CGH	0.113759	5	893	protein kinase, putative
PFE0175c_CGH	-0.0695308	5	894	unconventional myosin pfm-b
PFE0180w_CGH	0.138481	5	895	hypothetical protein
PFE0185c_CGH	-0.133577	5	896	60S ribosomal protein L31, putative
PFE0190c_CGH	-0.0048628	5	897	conserved Plasmodium protein, unknown function
PFE0195w_CGH	0.00333968	5	898	cation transporting P-ATPase
PFE0200c_CGH	0	5	899	AN1-like Zinc finger family protein
PFE0205w_CGH	0	5	900	ATP-dependent helicase, putative
PFE0210c_CGH	0.131052	5	901	conserved Plasmodium protein, unknown function
PFE0215w_CGH	0	5	902	ATP-dependent helicase, putative
PFE0220w_CGH	0	5	903	conserved Plasmodium protein, unknown function
PFE0225w_CGH	-0.237636	5	904	3-methyl-2-oxobutanoate dehydrogenase (lipoamide), putative
PFE0230w_CGH	0.0698158	5	905	conserved Plasmodium protein, unknown function
PFE0240c_CGH	-0.0261017	5	906	conserved Plasmodium protein, unknown function
PFE0240w_CGH	-0.195838	5	907	conserved Plasmodium protein, unknown function
PFE0245c_CGH	0.0523637	5	908	conserved Plasmodium membrane protein, unknown function
PFE0250w_CGH	0	5	909	conserved Plasmodium protein, unknown function
PFE0255w_CGH	-0.0814315	5	910	actin-related protein, putative
PFE0260w_CGH	0.186333	5	911	UDP-N-acetyl glucosamine:UMP antiporter
PFE0265c_CGH	0.176789	5	912	conserved Plasmodium protein, unknown function
PFE0270c_CGH	-0.0137409	5	913	DNA repair protein, putative
PFE0275w_CGH	0.00071157	5	914	conserved Plasmodium protein, unknown function
PFE0280c_CGH	0.0982225	5	915	conserved Plasmodium membrane protein, unknown function
PFE0285c_CGH	-0.204861	5	916	ubiquitin-like protein, putative
PFE0290c_CGH	-0.117788	5	917	conserved Plasmodium protein, unknown function
PFE0295w_CGH	0.0637411	5	918	conserved Plasmodium protein, unknown function
PFE0300c_CGH	0.0544085	5	919	60S ribosomal subunit protein L24-2, putative
PFE0305w_CGH	0.0432001	5	920	transcription initiation factor TFiid, TATA-binding protein
PFE0310c_CGH	0.100219	5	921	conserved Plasmodium protein, unknown function
PFE0315c_CGH	0.0305406	5	922	conserved Plasmodium protein, unknown function
PFE0320w_CGH	0.121086	5	923	conserved Plasmodium protein, unknown function
PFE0325w_CGH	0.0765853	5	924	conserved Plasmodium protein, unknown function
PFE0328w_CGH	0.226702	5	925	hypothetical protein, conserved, pseudogene
PFE0330w_CGH	-0.0243435	5	926	conserved Plasmodium protein, unknown function
PFE0335w_CGH	-0.0547952	5	927	conserved Plasmodium protein, unknown function
PFE0340c_CGH	-0.0863393	5	928	rhomboid protease ROM4
PFE0345c_CGH	0.0867045	5	929	conserved Plasmodium protein, unknown function
PFE0350c_CGH	-0.246994	5	930	60S ribosomal protein L4, putative
PFE0355c_CGH	-0.0605423	5	931	serine protease belonging to subtilisin family, putative
PFE0360c_CGH	-0.104384	5	932	conserved Plasmodium protein, unknown function
PFE0365c_CGH	0.0588496	5	933	conserved Plasmodium protein, unknown function
PFE0370c_CGH	-0.140278	5	934	subtilisin-like protease 1
PFE0375w_CGH	0.055895	5	935	cell differentiation protein rcd1, putative
PFE0380c_CGH	0.0977095	5	936	Nuclear pore associated protein (NLP4), putative
PFE0385w_CGH	0.122253	5	937	conserved Plasmodium protein, unknown function
PFE0390w_CGH	-0.0323664	5	938	conserved Plasmodium protein, unknown function
PFE0395c_CGH	-0.169969	5	939	Pf38
PFE0400w_CGH	-0.0655054	5	940	conserved Plasmodium protein, unknown function
PFE0405c_CGH	-0.094968	5	941	Longevity-assurance (LAG1) domain protein, putative
PFE0410w_CGH	-0.134084	5	942	PfoTPT
PFE0415w_CGH	0.0345705	5	943	transcription factor iib, putative
PFE0420c_CGH	-0.049924	5	944	guanidine nucleotide exchange factor, putative
PFE0425w_CGH	-0.0819168	5	945	conserved Plasmodium protein, unknown function
PFE0430w_CGH	0.00583354	5	946	ATP-dependent RNA helicase, putative
PFE0435c_CGH	-0.165917	5	947	single-strand binding protein, putative
PFE0440w_CGH	0	5	948	conserved Plasmodium protein, unknown function
PFE0445c_CGH	-0.0614862	5	949	SNAP protein (soluble N-ethylmaleimide-sensitive factor Attachment Protein), putative
PFE0450w_CGH	-0.0708188	5	950	chromosome condensation protein, putative
PFE0455w_CGH	0.189623	5	951	phosphatase 1 regulatory subunit, putative
PFE0460c_CGH	0.179662	5	952	conserved Plasmodium protein, unknown function
PFE0465c_CGH	-0.0714651	5	953	RNA polymerase I
PFE0470w_CGH	-0.0458095	5	954	conserved Plasmodium protein, unknown function
PFE0475w_CGH	0.0361566	5	955	asparagine -- t RNA ligase, putative
PFE0480c_CGH	-0.0101468	5	956	conserved Plasmodium protein, unknown function
PFE0485w_CGH	0.131055	5	957	phosphatidylinositol 4-kinase, putative
PFE0490w_CGH	-0.0421333	5	958	conserved Plasmodium protein, unknown function
PFE0495w_CGH	0.0330366	5	959	conserved Plasmodium protein, unknown function
PFE0500c_CGH	0.0833368	5	960	conserved Plasmodium protein, unknown function
PFE0505w_CGH	-0.130447	5	961	cyclophilin, putative
PFE0510c_CGH	-0.0988017	5	962	conserved Plasmodium protein, unknown function
PFE0515w_CGH	-0.0446797	5	963	conserved Plasmodium protein, unknown function
PFE0520c_CGH	0.0646767	5	964	topoisomerase I
PFE0530w_CGH	0.0717076	5	965	conserved Plasmodium protein, unknown function
PFE0535w_CGH	0.105859	5	966	conserved Plasmodium protein, unknown function
PFE0540w_CGH	-0.0495167	5	967	WD-repeat potein, putative
PFE0543c_CGH	-0.0920729	5	968	hypothetical protein
PFE0545c_CGH	-0.043077	5	969	histamine-releasing factor, putative
PFE0550w_CGH	0.0602894	5	970	conserved Plasmodium protein, unknown function
PFE0555w_CGH	0	5	971	stearoyl-CoA Delta 9 desaturase, putative
PFE0560c_CGH	0.0721996	5	972	MORN repeat family protein, putative
PFE0565w_CGH	0.0363049	5	973	conserved Plasmodium protein, unknown function
PFE0570w_CGH	0.00429713	5	974	RNA pseudouridylate synthase, putative
PFE0575c_CGH	-0.061894	5	975	conserved Plasmodium protein, unknown function
PFE0580w_CGH	0.0984885	5	976	kinase binding protein CGI-121, putative
PFE0585c_CGH	-0.117452	5	977	myo-inositol 1-phosphate synthase, putative
PFE0590w_CGH	-0.0639738	5	978	conserved Plasmodium protein, unknown function
PFE0595w_CGH	0.0892036	5	979	prefoldin subunit, putative
PFE0600c_CGH	-0.141609	5	980	conserved Plasmodium protein, unknown function
PFE0605c_CGH	0.151201	5	981	glutathione synthetase
PFE0610c_CGH	-0.0977108	5	982	CDK-activating kinase assembly factor, putative
PFE0615w_CGH	0.204799	5	983	conserved Plasmodium protein, unknown function
PFE0620c_CGH	-0.0214036	5	984	conserved Plasmodium protein, unknown function
PFE0625w_CGH	-0.0605911	5	985	Rab1b, GTPase
PFE0630c_CGH	0.0363049	5	986	orotate phosphoribosyltransferase
PFE0635c_CGH	0.0619238	5	987	conserved Plasmodium protein, unknown function
PFE0640w_CGH	0.28372	5	988	conserved Plasmodium protein, unknown function
PFE0645w_CGH	-0.123341	5	989	conserved Plasmodium protein, unknown function
PFE0650c_CGH	-0.255669	5	990	conserved Plasmodium protein, unknown function
PFE0655w_CGH	0.0582279	5	991	hypothetical protein,conserved
PFE0660c_CGH	0.119284	5	992	purine nucleotide phosphorylase, putative
PFE0665c_CGH	-0.182511	5	993	GTP-binding protein, putative
PFE0670w_CGH	0.344586	5	994	conserved Plasmodium protein, unknown function
PFE0675c_CGH	0.0277016	5	995	deoxyribodipyrimidine photolyase (photoreactivating enzyme, DNA photolyase), putative
PFE0680w_CGH	-0.255034	5	996	conserved Plasmodium protein, unknown function
PFE0685w_CGH	0.02704	5	997	null
PFE0690c_CGH	0.200501	5	998	PfRab1a
PFE0695w_CGH	0.144316	5	999	conserved Plasmodium protein, unknown function
PFE0700c_CGH	0.214763	5	1000	tubulin-tyrosine ligase, putative
PFE0705c_CGH	0.0039748	5	1001	helicase, belonging to UvrD family, putative
PFE0710w_CGH	-0.0429598	5	1002	conserved Plasmodium protein, unknown function
PFE0715w_CGH	0.000851669	5	1003	asparagine -- tRNA ligase, putative
PFE0725c_CGH	0.106227	5	1004	conserved Plasmodium membrane protein, unknown function
PFE0730c_CGH	-0.0456376	5	1005	ribose 5-phosphate epimerase, putative
PFE0735w_CGH	0.070821	5	1006	conserved Plasmodium protein, unknown function
PFE0740c_CGH	0.0512464	5	1007	kinase, putative
PFE0745w_CGH	0.156587	5	1008	conserved Plasmodium protein, unknown function
PFE0750c_CGH	-0.0127534	5	1009	RNA recognition motif, putative
PFE0755c_CGH	-0.0182862	5	1010	rhomboid protease ROM9
PFE0760w_CGH	0.31846	5	1011	conserved Plasmodium protein, unknown function
PFE0765w_CGH	-0.002346	5	1012	phosphatidylinositol 3-kinase, putative
PFE0770w_CGH	0.040646	5	1013	conserved Plasmodium protein, unknown function
PFE0775c_CGH	-0.0167324	5	1014	amino acid transporter, putative
PFE0780w_CGH	0.0190382	5	1015	conserved Plasmodium protein, unknown function
PFE0785c_CGH	0.071185	5	1016	metabolite/drug transporter, putative
PFE0790c_CGH	-0.341328	5	1017	BolA-like protein, putative
PFE0795c_CGH	0.033891	5	1018	nif-like protein, putative
PFE0800w_CGH	0.0030375	5	1019	RAP protein, putative
PFE0805w_CGH	-0.00730054	5	1020	cation-transporting ATPase 1
PFE0810c_CGH	0.0706531	5	1021	40S ribosomal protein S14, putative
PFE0815w_CGH	-0.0536165	5	1022	tRNA psudouridine synthase A
PFE0820c_CGH	0.00391016	5	1023	conserved Plasmodium protein, unknown function
PFE0825w_CGH	-0.123509	5	1024	metabolite/drug transporter, putative
PFE0830c_CGH	0	5	1025	GTP-binding translation elongation factor tu family protein, putative
PFE0835w_CGH	0.0784308	5	1026	ubiquitin carboxyl-terminal hydrolase 2, putative
PFE0840c_CGH	0.0442482	5	1027	transcription factor with AP2 domain(s), putative
PFE0845c_CGH	0.0793802	5	1028	60S ribosomal protein L8, putative
PFE0850c_CGH	-0.253015	5	1029	60S ribosomal protein L12, putative
PFE0855c_CGH	0	5	1030	conserved Plasmodium protein, unknown function
PFE0860c_CGH	0	5	1031	conserved Plasmodium protein, unknown function
PFE0865c_CGH	-0.18325	5	1032	splicing factor, putative
PFE0870w_CGH	-0.142594	5	1033	transcriptional regulator, putative
PFE0875c_CGH	-0.0229791	5	1034	conserved Plasmodium protein, unknown function
PFE0880c_CGH	0.0173708	5	1035	f-actin capping protein beta subunit, putative
PFE0885w_CGH	-0.052979	5	1036	eukaryotic translation initiation factor 3 subunit, putative
PFE0890c_CGH	-0.247747	5	1037	conserved Plasmodium protein, unknown function
PFE0895c_CGH	-0.0342184	5	1038	Zinc finger protein, putative
PFE0900w_CGH	0.0390441	5	1039	conserved protein, unknown function
PFE0905w_CGH	-0.0853548	5	1040	RAP protein, putative
PFE0910w_CGH	0.0793966	5	1041	conserved Plasmodium protein, unknown function
PFE0915c_CGH	-0.18976	5	1042	proteasome subunit beta type 1, putative
PFE0920c_CGH	-0.141926	5	1043	cyclin
PFE0925c_CGH	-0.0127132	5	1044	snrnp protein, putative
PFE0930w_CGH	0.0668153	5	1045	wd repeat protein, putative
PFE0935c_CGH	0.0552676	5	1046	RNA-binding protein, putative
PFE0940c_CGH	-0.0979282	5	1047	conserved Plasmodium protein, unknown function
PFE0945c_CGH	-0.235744	5	1048	null
PFE0950c_CGH	-0.160201	5	1049	conserved Plasmodium protein, unknown function
PFE0955w_CGH	0.179348	5	1050	conserved Plasmodium protein, unknown function
PFE0960w_CGH	0.240868	5	1051	mitochondrial ribosomal protein L14 precursor, putative
PFE0965c_CGH	-0.152664	5	1052	vacuolar ATP synthetase, putative
PFE0970w_CGH	-0.0391729	5	1053	cytochrome c oxidase assembly protein (heme A: farnesyltransferase), putative
PFE0975c_CGH	0.0794765	5	1054	40S ribosomal protein S24, putative
PFE0980c_CGH	0.0668951	5	1055	CCR4
PFE0985w_CGH	-0.0700415	5	1056	conserved Plasmodium protein, unknown function
PFE0990w_CGH	-0.0168764	5	1057	conserved Plasmodium protein, unknown function
PFE0995c_CGH	0.0480883	5	1058	conserved protein, unknown function
PFE1000c_CGH	0.112054	5	1059	conserved Plasmodium protein, unknown function
PFE1005w_CGH	-0.148819	5	1060	40S ribosomal protein S9, putative
PFE1010w_CGH	0.0285711	5	1061	protein phosphatase 2c, putative
PFE1015c_CGH	-0.0189282	5	1062	conserved Plasmodium protein, unknown function
PFE1020w_CGH	0.0881514	5	1063	u6 snRNA-associated sm-like protein Lsm2, putative
PFE1025c_CGH	0.151216	5	1064	conserved Plasmodium protein, unknown function
PFE1030c_CGH	-0.0846978	5	1065	phosphomethylpyrimidine kinase, putative
PFE1035c_CGH	-0.0291401	5	1066	BIS(5'-nucleosyl)-tetraphosphatase (diadenosine tetraphosphatase), putative
PFE1040c_CGH	-0.0257468	5	1067	conserved Plasmodium protein, unknown function
PFE1045c_CGH	0.120475	5	1068	conserved Plasmodium protein, unknown function
PFE1050w_CGH	0.0508988	5	1069	adenosylhomocysteinase(S-adenosyl-L-homocystein e hydrolase)
PFE1055c_CGH	0.00754633	5	1070	conserved Plasmodium protein, unknown function
PFE1060c_CGH	-0.0238493	5	1071	conserved Plasmodium protein, unknown function
PFE1065w_CGH	-0.200443	5	1072	conserved Plasmodium protein, unknown function
PFE1070c_CGH	-0.283626	5	1073	conserved Plasmodium protein, unknown function
PFE1075c_CGH	-0.274309	5	1074	conserved Plasmodium protein, unknown function
PFE1080w_CGH	-0.208747	5	1075	ribosomal large subunit pseudouridylate synthase, putative
PFE1085w_CGH	-0.0858144	5	1076	DEAD-box subfamily ATP-dependent helicase, putative
PFE1090w_CGH	-0.216438	5	1077	nucleotide binding protein, putative
PFE1095w_CGH	-0.130862	5	1078	conserved Plasmodium protein, unknown function
PFE1100w_CGH	-0.115006	5	1079	conserved Plasmodium protein, unknown function
PFE1105c_CGH	-0.162429	5	1080	conserved Plasmodium protein, unknown function
PFE1110w_CGH	-0.0964108	5	1081	conserved Plasmodium protein, unknown function
PFE1115c_CGH	-0.167829	5	1082	s-adenosylmethionine-dependent methyltransferase, putative
PFE1120w_CGH	-0.200618	5	1083	conserved Plasmodium protein, unknown function
PFE1125w_CGH	-0.412771	5	1084	mitochondrial ribosomal protein L17 precursor, putative
PFE1130w_CGH	-0.343638	5	1085	conserved protein, unknown function
PFE1135w_CGH	-0.212115	5	1086	iron-sulfur assembly protein, putative
PFE1140c_CGH	-0.514766	5	1087	G10 protein, putative
PFE1145w_CGH	-0.255049	5	1088	conserved Plasmodium protein, unknown function
PFE1150w_CGH	-0.297453	5	1089	multidrug resistance protein
PFE1155c_CGH	-0.409903	5	1090	mitochondrial processing peptidase alpha subunit, putative
PFE1160w_CGH	-0.102572	5	1091	conserved Plasmodium protein, unknown function
PFE1165c_CGH	0.0788948	5	1092	conserved Plasmodium protein, unknown function
PFE1170w_CGH	0.103795	5	1093	DnaJ protein, putative
PFE1173c_CGH	-0.135359	5	1094	outer arm dynein lc3, putative
PFE1175w_CGH	-0.0511902	5	1095	conserved Plasmodium protein, unknown function
PFE1180c_CGH	0.049924	5	1096	conserved Plasmodium membrane protein, unknown function
PFE1185w_CGH	-0.116186	5	1097	transporter, putative
PFE1190c_CGH	0	5	1098	conserved Plasmodium membrane protein, unknown function
PFE1195w_CGH	-0.184707	5	1099	karyopherin beta
PFE1200w_CGH	0.150273	5	1100	conserved Plasmodium protein, unknown function
PFE1205c_CGH	-0.016816	5	1101	conserved Plasmodium membrane protein, unknown function
PFE1210c_CGH	-0.0611647	5	1102	conserved Plasmodium protein, unknown function
PFE1215c_CGH	-0.230928	5	1103	cytosolic preribosomal GTP-binding protein, putative
PFE1220w_CGH	-0.0728894	5	1104	conserved Plasmodium protein, unknown function
PFE1225w_CGH	0.0968138	5	1105	organelle ribosomal protein L7/L12 precursor, putative
PFE1230c_CGH	-0.226088	5	1106	Mitochondrial import receptor subunit, putative (TOM22)
PFE1235c_CGH	-0.0857976	5	1107	Ubiquitin fusion degradation protein UFD1, putative
PFE1240w_CGH	-0.0435761	5	1108	conserved protein, unknown function
PFE1245w_CGH	-0.05973	5	1109	conserved Plasmodium protein, unknown function
PFE1250w_CGH	-0.0151975	5	1110	acyl-CoA synthetase, PfACS10
PFE1255w_CGH	0	5	1111	conserved Plasmodium protein, unknown function
PFE1260c_CGH	-0.16133	5	1112	conserved Plasmodium protein, unknown function
PFE1265w_CGH	0.0558152	5	1113	G-protein coupled receptor, putative
PFE1270c_CGH	0.0253501	5	1114	WD domain, G-beta repeat-containing protein
PFE1275c_CGH	0.00261034	5	1115	RNA methyltransferase, putative
PFE1280w_CGH	0.102567	5	1116	conserved Plasmodium protein, unknown function
PFE1285w_CGH	-0.0595043	5	1117	membrane skeletal protein IMC1-related
PFE1290w_CGH	0.0576114	5	1118	serine/threonine-protein kinase. Pfnek-2
PFE1295c_CGH	-0.0940799	5	1119	RAP protein, putative
PFE1300w_CGH	0.0483471	5	1120	conserved Plasmodium membrane protein, unknown function
PFE1305c_CGH	-0.136276	5	1121	ADP-ribosylation factor GTPase-activating protein, putative
PFE1310c_CGH	-0.0321399	5	1122	conserved Plasmodium protein, unknown function
PFE1315w_CGH	-0.1725	5	1123	conserved Plasmodium protein, unknown function
PFE1320w_CGH	0.101949	5	1124	conserved Plasmodium protein, unknown function
PFE1325w_CGH	-0.0751858	5	1125	conserved Plasmodium protein, unknown function
PFE1330c_CGH	-0.0316495	5	1126	conserved Plasmodium protein, unknown function
PFE1335c_CGH	0.0604784	5	1127	conserved Plasmodium protein, unknown function
PFE1340w_CGH	-0.246948	5	1128	conserved Plasmodium protein, unknown function
PFE1345c_CGH	-0.136869	5	1129	minichromosome maintenance protein 3, putative
PFE1350c_CGH	-0.119314	5	1130	ubiquitin-conjugating enzyme, putative
PFE1355c_CGH	-0.00998542	5	1131	ubiquitin carboxyl-terminal hydrolase, putative
PFE1360c_CGH	-0.0161572	5	1132	methionine aminopeptidase, putative
PFE1363c_CGH	-0.226536	5	1133	probable protein, unknown function
PFE1365w_CGH	-0.305442	5	1134	conserved Plasmodium protein, unknown function
PFE1370w_CGH	-0.289701	5	1135	hsp70 interacting protein, putative
PFE1375c_CGH	0.0957241	5	1136	conserved Plasmodium protein, unknown function
PFE1390w_CGH	-0.0418244	5	1137	RNA helicase-1
PFE1395c_CGH	-0.0572712	5	1138	conserved Plasmodium protein, unknown function
PFE1400c_CGH	0.00410113	5	1139	beta adaptin protein, putative
PFE1405c_CGH	-0.112413	5	1140	eukaryotic translation initiation factor 3, subunit 6, putative
PFE1410c_CGH	-0.117737	5	1141	conserved Plasmodium protein, unknown function
PFE1415w_CGH	0.0921665	5	1142	cell cycle regulator with zn-finger domain, putative
PFE1420w_CGH	0.0254091	5	1143	F-actin capping protein, alpha subunit, putative
PFE1425c_CGH	0.195944	5	1144	conserved Plasmodium protein, unknown function
PFE1430c_CGH	-0.21023	5	1145	cyclophilin, putative
PFE1435c_CGH	-0.0605311	5	1146	nucleolar preribosomal GTPase, putative
PFE1440c_CGH	-0.132509	5	1147	conserved Plasmodium protein, unknown function
PFE1445c_CGH	-0.138287	5	1148	conserved Plasmodium protein, unknown function
PFE1450c_CGH	-0.13136	5	1149	conserved Plasmodium protein, unknown function
PFE1455w_CGH	-0.0419219	5	1150	sugar transporter, putative
PFE1460w_CGH	-0.0551896	5	1151	apicoplast TIC22 precursor, putative
PFE1465w_CGH	0	5	1152	conserved Plasmodium protein, unknown function
PFE1470w_CGH	-0.113039	5	1153	cell cycle regulator protein, putative
PFE1480c_CGH	0.0394294	5	1154	conserved Plasmodium protein, unknown function
PFE1485w_CGH	0.102965	5	1155	conserved Plasmodium protein, unknown function
PFE1490c_CGH	0.102578	5	1156	RING zinc finger protein, putative
PFE1495w_CGH	0.113159	5	1157	null
PFE1500c_CGH	-0.232956	5	1158	conserved Plasmodium protein, unknown function
PFE1505w_CGH	0.258671	5	1159	SNARE protein
PFE1510c_CGH	0.0365999	5	1160	PfiTPT
PFE1515w_CGH	0.0420873	5	1161	conserved Plasmodium membrane protein, unknown function
PFE1520c_CGH	-0.00732482	5	1162	conserved Plasmodium protein, unknown function
PFE1525w_CGH	-0.0658552	5	1163	conserved Plasmodium membrane protein, unknown function
PFE1530c_CGH	-0.034492	5	1164	XAP-5 DNA binding protein, putative
PFE1535w_CGH	0.0390363	5	1165	conserved Plasmodium protein, unknown function
PFE1540w_CGH	-0.195779	5	1166	CPW-WPC family protein
PFE1545c_CGH	-0.0371592	5	1167	Formin 1, putative
PFE1550w_CGH	0.224094	5	1168	conserved Plasmodium protein, unknown function
PFE1555c_CGH	0	5	1169	conserved Plasmodium protein, unknown function
PFE1560c_CGH	0.143896	5	1170	mitochondrial ribosomal protein S16 precursor, putative
PFE1565w_CGH	-0.0663236	5	1171	conserved Plasmodium protein, unknown function
PFE1570c_CGH	-0.00724099	5	1172	conserved Plasmodium protein, unknown function
PFE1590w_CGH	-0.310378	5	1173	early transcribed membrane protein 5, ETRAMP5
PFE1595c_CGH	-0.0170243	5	1174	Plasmodium exported protein (PHISTc), unknown function
PFE1600w_CGH	-0.147497	5	1175	Plasmodium exported protein (PHISTb), unknown function
PFE1605w_CGH	0.0401811	5	1176	Plasmodium exported protein (PHISTb), unknown function
PFE1610w_CGH	-0.0083537	5	1177	Plasmodium exported protein, unknown function
PFE1615c_CGH	0	5	1178	Plasmodium exported protein, unknown function
PFE1620c_CGH	-0.19564	5	1179	erythrocyte membrane protein 1 (PfEMP1)
PFE1625c_CGH	-0.282319	5	1180	erythrocyte membrane protein 1 (PfEMP1) pseudogene
PFE1630w_CGH	-0.0499238	5	1181	rifin
PFE1635w_CGH	-0.243286	5	1182	RIF pseudogene, RIFIN pseudogene
PFE1640w_CGH	-0.0167545	5	1183	erythrocyte membrane protein 1 (PfEMP1), truncated
PFF0005c_CGH	0	6	1184	erythrocyte membrane protein 1 (PfEMP1) pseudogene
PFF0010w_CGH	-0.0575521	6	1185	erythrocyte membrane protein 1 (PfEMP1)
PFF0015c_CGH	-0.0588496	6	1186	rifin
PFF0020c_CGH	0.0807702	6	1187	erythrocyte membrane protein 1 (PfEMP1)-like protein
PFF0025w_CGH	0.106224	6	1188	rifin
PFF0030c_CGH	-0.261869	6	1189	erythrocyte membrane protein 1 (PfEMP1) pseudogene
PFF0035c_CGH	0.0472002	6	1190	rifin
PFF0040c_CGH	-0.243443	6	1191	rifin pseudogene
PFF0060w_CGH	0.16783	6	1192	Pfmc-2TM Maurer's cleft two transmembrane protein
PFF0070w_CGH	-0.325663	6	1193	erythrocyte membrane protein (PfEMP1) pseudogene
PFF0075c_CGH	-0.0369337	6	1194	Plasmodium exported protein (PHISTb), unknown function
PFF0080c_CGH	0.445489	6	1195	TPR-like domain containing protein, putative
PFF0085w_CGH	-0.0539338	6	1196	Plasmodium exported protein (PHISTa), unknown function
PFF0090w_CGH	-0.182756	6	1197	conserved Plasmodium protein, unknown function
PFF0095c_CGH	0.0441358	6	1198	conserved Plasmodium protein, unknown function
PFF0100w_CGH	0.0744967	6	1199	ATP dependent RNA helicase, putative
PFF0105w_CGH	-0.0312423	6	1200	MYND finger domain protein
PFF0110w_CGH	-0.00908879	6	1201	conserved Plasmodium protein, unknown function
PFF0115c_CGH	0.0740104	6	1202	elongation factor G, putative
PFF0120w_CGH	-0.0650905	6	1203	geranylgeranyltransferase, putative
PFF0125c_CGH	0.0402268	6	1204	conserved Plasmodium protein, unknown function
PFF0130c_CGH	-0.0535269	6	1205	conserved Plasmodium protein, unknown function
PFF0135w_CGH	-0.0824041	6	1206	conserved Plasmodium protein, unknown function
PFF0140c_CGH	0.0627405	6	1207	conserved Plasmodium protein, unknown function
PFF0145w_CGH	0.132652	6	1208	conserved Plasmodium protein, unknown function
PFF0150c_CGH	0.0658278	6	1209	conserved Plasmodium protein, unknown function
PFF0155w_CGH	0.0692701	6	1210	Bcs1 protein, putative
PFF0160c_CGH	0.0415329	6	1211	dihydroorotate dehydrogenase, mitochondrial precursor
PFF0165c_CGH	-0.0162295	6	1212	conserved Plasmodium protein, unknown function
PFF0170w_CGH	0.0709196	6	1213	calcium antiporter, putative
PFF0175c_CGH	0.0983177	6	1214	conserved Plasmodium protein, unknown function
PFF0180w_CGH	-0.104629	6	1215	phenylalanyl-tRNA synthetase subunit
PFF0185c_CGH	0.0310809	6	1216	conserved Plasmodium protein, unknown function
PFF0190c_CGH	-0.0605911	6	1217	conserved Plasmodium protein, unknown function
PFF0195c_CGH	0.0306484	6	1218	conserved Plasmodium protein, unknown function
PFF0200c_CGH	-0.0579412	6	1219	transcription factor with AP2 domain(s)
PFF0205w_CGH	0.349511	6	1220	mitochondrial ribosomal protein L41 precursor, putative
PFF0210w_CGH	-0.0639108	6	1221	conserved Plasmodium protein, unknown function
PFF0215w_CGH	-0.0905886	6	1222	conserved Plasmodium protein, unknown function
PFF0220w_CGH	0.0693283	6	1223	conserved Plasmodium protein, unknown function
PFF0225w_CGH	0.118874	6	1224	DNA helicase, putative
PFF0230c_CGH	0.0774019	6	1225	glyoxalase I, putative
PFF0235c_CGH	0	6	1226	RAP protein, putative
PFF0240c_CGH	-0.155314	6	1227	conserved Plasmodium protein, unknown function
PFF0245w_CGH	0	6	1228	mitochondrial ribosomal protein L24 precursor, putative
PFF0250w_CGH	0.0322635	6	1229	RNA binding protein, putative
PFF0255c_CGH	0.152502	6	1230	conserved Plasmodium protein, unknown function
PFF0260w_CGH	-0.208971	6	1231	serine/threonine protein kinase, Pfnek-5
PFF0265c_CGH	-0.180199	6	1232	calcium-binding protein, putative
PFF0270c_CGH	0.0957006	6	1233	cyclin dependent kinase binding protein, putative
PFF0275c_CGH	-0.0199047	6	1234	nucleoside diphosphate kinase, putative
PFF0280w_CGH	0.175266	6	1235	conserved Plasmodium protein, unknown function
PFF0285c_CGH	0.0916402	6	1236	DNA repair protein RAD50, putative
PFF0290w_CGH	0.0198092	6	1237	long chain polyunsaturated fatty acid elongation enzyme, putative
PFF0295c_CGH	0.101786	6	1238	conserved Plasmodium protein, unknown function
PFF0300w_CGH	0.138927	6	1239	RNA-binding protein, putative
PFF0305c_CGH	-0.00378184	6	1240	ubiquitin-conjugating enzyme E2, putative
PFF0310w_CGH	0.088457	6	1241	conserved Plasmodium protein, unknown function
PFF0315c_CGH	-0.0256706	6	1242	conserved Plasmodium protein, unknown function
PFF0320c_CGH	-0.0782611	6	1243	polypyrimidine tract binding protein, putative
PFF0325c_CGH	0.0087179	6	1244	conserved Plasmodium protein, unknown function
PFF0330w_CGH	0.00348084	6	1245	coatomer alpha subunit, putative
PFF0335c_CGH	0.208401	6	1246	probable protein, unknown function
PFF0340c_CGH	0.0742367	6	1247	glutaredoxin-like protein, putative
PFF0345w_CGH	0.0160391	6	1248	translation initiation factor IF-2, putative
PFF0350w_CGH	-0.0426678	6	1249	MYND finger protein, putative
PFF0355c_CGH	-0.122841	6	1250	conserved Plasmodium membrane protein, unknown function
PFF0360w_CGH	-0.0168352	6	1251	Uoporphyrinogen III decarboxylase, putative
PFF0365c_CGH	0.0331488	6	1252	G-protein associated signal transduction protein, putative
PFF0370w_CGH	0.165592	6	1253	para-hydroxybenzoate--polyprenyltransferase (4- hydroxybenzoate octaprenyltransferase), putative
PFF0375c_CGH	0.0707585	6	1254	conserved Plasmodium protein, unknown function
PFF0380w_CGH	0	6	1255	conserved Plasmodium protein, unknown function
PFF0385c_CGH	-0.0608715	6	1256	conserved Plasmodium protein, unknown function
PFF0390w_CGH	0.108899	6	1257	conserved Plasmodium protein, unknown function
PFF0395c_CGH	0.0752721	6	1258	conserved protein, unknown function
PFF0400w_CGH	-0.0174648	6	1259	conserved Plasmodium protein, unknown function
PFF0405c_CGH	-0.0978442	6	1260	conserved Plasmodium protein, unknown function
PFF0410w_CGH	0.0747191	6	1261	conserved Plasmodium protein, unknown function
PFF0415c_CGH	0.0506375	6	1262	conserved Plasmodium protein, unknown function
PFF0420c_CGH	-0.0486645	6	1263	proteasome subunit alpha type 2, putative
PFF0425w_CGH	0.0434388	6	1264	conserved Plasmodium protein, unknown function
PFF0430w_CGH	0.0939586	6	1265	chaperone, putative
PFF0435w_CGH	0.0952235	6	1266	ornithine aminotransferase
PFF0440w_CGH	0	6	1267	conserved Plasmodium protein, unknown function
PFF0445w_CGH	0.0148095	6	1268	conserved Plasmodium protein, unknown function
PFF0450c_CGH	-0.0250213	6	1269	Zn2+ or Fe2+ permease
PFF0455w_CGH	0.228991	6	1270	citrate synthase-like protein, putative
PFF0460w_CGH	0.0690123	6	1271	conserved Plasmodium protein, unknown function
PFF0465c_CGH	-0.0481479	6	1272	mitochondrial cardiolipin synthase, PfCLS
PFF0470w_CGH	-0.10258	6	1273	conserved Plasmodium protein, unknown function
PFF0475w_CGH	0.0864236	6	1274	hypothetical protein
PFF0480w_CGH	-0.0304864	6	1275	conserved Plasmodium protein, unknown function
PFF0485c_CGH	0.112637	6	1276	zinc finger, putative
PFF0490w_CGH	0.0152881	6	1277	conserved Plasmodium protein, unknown function
PFF0495w_CGH	0.196476	6	1278	mitochondrial ribosomal protein L19 precursor, putative
PFF0500c_CGH	0.0645259	6	1279	step II splicing factor, putative
PFF0505c_CGH	0.0755229	6	1280	conserved Plasmodium protein, unknown function
PFF0510w_CGH	-0.627722	6	1281	histone H3
PFF0515c_CGH	0.113739	6	1282	conserved protein, unknown function
PFF0520w_CGH	0.18288	6	1283	calcium-dependent protein kinase
PFF0525w_CGH	0.318415	6	1284	conserved Plasmodium protein, unknown function
PFF0530w_CGH	-0.092478	6	1285	transketolase
PFF0535c_CGH	-0.0220282	6	1286	trancription factor, putative
PFF0540c_CGH	-0.133762	6	1287	conserved Plasmodium membrane protein, unknown function
PFF0545c_CGH	-0.29692	6	1288	conserved Plasmodium protein, unknown function
PFF0550w_CGH	0	6	1289	transcription factor with AP2 domain(s)
PFF0555w_CGH	0.0455187	6	1290	conserved Plasmodium protein, unknown function
PFF0560c_CGH	-0.0743608	6	1291	SWI/SNF-related matrix-associated actin-dependent regulator of chromatin
PFF0565c_CGH	-0.117399	6	1292	conserved Plasmodium protein, unknown function
PFF0570c_CGH	0.0347223	6	1293	conserved Plasmodium protein, unknown function
PFF0573c_CGH	0.26971	6	1294	60S ribosomal protein L39, putative
PFF0575c_CGH	-0.00656386	6	1295	conserved Plasmodium protein, unknown function
PFF0580w_CGH	-0.00442413	6	1296	lsm12, putative
PFF0585c_CGH	-0.0490121	6	1297	conserved Plasmodium protein, unknown function
PFF0590c_CGH	-0.0899803	6	1298	homologue of human HSPC025
PFF0595c_CGH	-0.000196102	6	1299	leucine-rich repeat protein 5, LRR5
PFF0600w_CGH	-0.0751761	6	1300	conserved Plasmodium protein, unknown function
PFF0605c_CGH	-0.0556307	6	1301	conserved Plasmodium protein, unknown function
PFF0610c_CGH	0.220642	6	1302	PP-loop family protein, putative
PFF0615c_CGH	-0.129687	6	1303	Pf12
PFF0620c_CGH	0.0811619	6	1304	Pfs45-48 related protein, putative
PFF0625w_CGH	-0.0550443	6	1305	nucleolar GTP-binding protein 1, putative
PFF0630c_CGH	-0.0965735	6	1306	conserved Plasmodium protein, unknown function
PFF0635w_CGH	0.0989362	6	1307	conserved Plasmodium protein, unknown function
PFF0640w_CGH	0.0747738	6	1308	conserved Plasmodium protein, unknown function
PFF0645c_CGH	0.0629834	6	1309	integral membrane protein
PFF0650w_CGH	-0.0609529	6	1310	apicoplast ribosomal protein L18 precursor, putative
PFF0655c_CGH	0.0307774	6	1311	adapter-related protein, putative
PFF0660w_CGH	0.103353	6	1312	conserved Plasmodium protein, unknown function
PFF0665c_CGH	0.0455438	6	1313	syntaxin binding protein, putative
PFF0670w_CGH	-0.00750466	6	1314	transcription factor with AP2 domain(s)
PFF0675c_CGH	0.114926	6	1315	myosin E
PFF0680c_CGH	0.0818638	6	1316	thiamin-phosphate pyrophosphorylase, putative
PFF0685c_CGH	-0.112466	6	1317	conserved Plasmodium protein, unknown function
PFF0690c_CGH	0	6	1318	organic anion transporter
PFF0695w_CGH	0.228721	6	1319	conserved Plasmodium protein, unknown function
PFF0700c_CGH	-0.0519759	6	1320	60S ribosomal protein L19, putative
PFF0705c_CGH	0.0236128	6	1321	conserved Plasmodium protein, unknown function
PFF0710w_CGH	-0.0917904	6	1322	conserved Plasmodium protein, unknown function
PFF0715c_CGH	0.033506	6	1323	endonuclease iii homologue, putative
PFF0720w_CGH	0.0590389	6	1324	conserved Plasmodium membrane protein, unknown function
PFF0725w_CGH	-0.195712	6	1325	conserved Plasmodium protein, unknown function
PFF0730c_CGH	-0.0701319	6	1326	enoyl-acyl carrier reductase
PFF0735w_CGH	-0.0460664	6	1327	conserved Plasmodium protein, unknown function
PFF0740c_CGH	0.140011	6	1328	conserved Plasmodium membrane protein, unknown function
PFF0745c_CGH	0.0256361	6	1329	ribonuclease, putative
PFF0750w_CGH	-0.0694227	6	1330	cyclin-dependent protein kinase, predicted
PFF0755c_CGH	0.0463055	6	1331	conserved Plasmodium protein, unknown function
PFF0760w_CGH	-0.06709	6	1332	RNA and export factor binding protein, putative
PFF0765c_CGH	-0.00754395	6	1333	conserved Plasmodium protein, unknown function
PFF0770c_CGH	0	6	1334	conserved Plasmodium protein, unknown function
PFF0775w_CGH	-0.147166	6	1335	pyridoxal kinase-like protein, putative
PFF0780w_CGH	-0.131607	6	1336	conserved Plasmodium protein, unknown function
PFF0785w_CGH	0.152984	6	1337	Ndc80 homologue, putative
PFF0790c_CGH	0.0602856	6	1338	conserved Plasmodium protein, unknown function
PFF0795w_CGH	0.0268152	6	1339	conserved Plasmodium protein, unknown function
PFF0800w_CGH	0.0131373	6	1340	TRAP-like protein, TRAP2
PFF0805c_CGH	0.037678	6	1341	conserved Plasmodium protein, unknown function
PFF0810c_CGH	0.268874	6	1342	conserved Plasmodium protein, unknown function
PFF0815w_CGH	-0.170671	6	1343	malate:quinone oxidoreductase, putative
PFF0820w_CGH	0.103533	6	1344	conserved Plasmodium protein, unknown function
PFF0825c_CGH	-0.00498663	6	1345	mitochondrial import receptor subunit tom40
PFF0830w_CGH	0.0228892	6	1346	alpha adaptin-like protein, putative
PFF0835w_CGH	0.0110557	6	1347	conserved Plasmodium protein, unknown function
PFF0840w_CGH	0.102235	6	1348	conserved Plasmodium protein, unknown function
PFF0845c_CGH	-0.0609423	6	1349	erythrocyte membrane protein 1 (PfEMP1)
PFF0847w_CGH	0.0602325	6	1350	Stevor, pseudogene
PFF0850c_CGH	0.0115116	6	1351	stevor
PFF0855c_CGH	0.0472002	6	1352	rifin
PFF0860c_CGH	-0.240154	6	1353	histone h2a
PFF0865w_CGH	-0.287015	6	1354	histone H3
PFF0870w_CGH	0.248767	6	1355	conserved Plasmodium membrane protein, unknown function
PFF0875w_CGH	0.16468	6	1356	conserved Plasmodium protein, unknown function
PFF0880c_CGH	0.0667339	6	1357	conserved Plasmodium protein, unknown function
PFF0885w_CGH	-0.12434	6	1358	ribosomal protein L27a
PFF0890c_CGH	0.0397287	6	1359	conserved Plasmodium membrane protein, unknown function
PFF0895w_CGH	0.0478739	6	1360	malate dehydrogenase, putative
PFF0900c_CGH	0.042679	6	1361	rhomboid protease ROM10
PFF0905w_CGH	0	6	1362	Transport protein particle (TRAPP) component, putative
PFF0910c_CGH	0.147071	6	1363	conserved Plasmodium protein, unknown function
PFF0915w_CGH	0.0947033	6	1364	N-acetylglucosamine transferase
PFF0920c_CGH	0.077957	6	1365	conserved Plasmodium protein, unknown function
PFF0925w_CGH	-0.0493636	6	1366	conserved Plasmodium protein, unknown function
PFF0930w_CGH	0.119382	6	1367	conserved Plasmodium protein, unknown function
PFF0935c_CGH	0.0287764	6	1368	conserved Plasmodium protein, unknown function
PFF0940c_CGH	-0.0828993	6	1369	cell division cycle protein 48 homologue, putative
PFF0945c_CGH	0.0405663	6	1370	acyl-CoA synthetase, PfACS12
PFF0950w_CGH	0.0516868	6	1371	conserved Plasmodium protein, unknown function
PFF0955c_CGH	0.120325	6	1372	null
PFF0960c_CGH	0.103462	6	1373	conserved Plasmodium protein, unknown function
PFF0965c_CGH	-0.016868	6	1374	conserved Plasmodium membrane protein, unknown function
PFF0970w_CGH	0.167187	6	1375	splicing factor 3a subunit, putative
PFF0975c_CGH	0.0289923	6	1376	conserved Plasmodium protein, unknown function
PFF0980w_CGH	0.00688382	6	1377	conserved Plasmodium protein, unknown function
PFF0985c_CGH	0.158828	6	1378	conserved Plasmodium protein, unknown function
PFF0990c_CGH	-0.0770907	6	1379	conserved Plasmodium protein, unknown function
PFF0995c_CGH	-0.0585281	6	1380	Merozoite surface protein 10, MSP10
PFF1000w_CGH	0.0277712	6	1381	cleavage stimulation factor subunit 1- like protein, putative
PFF1005w_CGH	-0.0576855	6	1382	conserved Plasmodium protein, unknown function
PFF1010c_CGH	0.00200107	6	1383	DNAJ protein, putative
PFF1015w_CGH	0.146887	6	1384	conserved Plasmodium protein, unknown function
PFF1020c_CGH	-0.0170774	6	1385	conserved Plasmodium protein, unknown function
PFF1025c_CGH	-0.221262	6	1386	pyridoxine/pyridoxal 5-phosphate biosynthesis enzyme
PFF1030w_CGH	0.0432176	6	1387	conserved Plasmodium protein, unknown function
PFF1035w_CGH	-0.0977108	6	1388	Pfs77 protein
PFF1040w_CGH	-0.275961	6	1389	conserved Plasmodium protein, unknown function
PFF1045w_CGH	0.0453848	6	1390	conserved Plasmodium protein, unknown function
PFF1050w_CGH	0.149446	6	1391	nascent polypeptide associated complex alpha chain, putative
PFF1055c_CGH	0	6	1392	conserved Plasmodium protein, unknown function
PFF1060w_CGH	0.0874625	6	1393	conserved Plasmodium protein, unknown function
PFF1065c_CGH	0.0387195	6	1394	conserved Plasmodium protein, unknown function
PFF1070c_CGH	0.0677092	6	1395	radical SAM protein, putative
PFF1075w_CGH	0.0624745	6	1396	conserved Plasmodium protein, unknown function
PFF1080w_CGH	-0.0350423	6	1397	conserved Apicomplexan protein, unknown function
PFF1085c_CGH	-0.0917269	6	1398	RNA methyltransferase, putative
PFF1090c_CGH	0.0911572	6	1399	conserved Plasmodium membrane protein, unknown function
PFF1095w_CGH	-0.0598813	6	1400	leucyl tRNA synthase
PFF1100c_CGH	0.0288629	6	1401	transcription factor with AP2 domain(s)
PFF1105c_CGH	-0.0454613	6	1402	chorismate synthase
PFF1110c_CGH	0.101279	6	1403	coronin binding protein
PFF1115w_CGH	-0.171394	6	1404	ferredoxin--NADP reductase, putative
PFF1120c_CGH	0.0605911	6	1405	conserved Apicomplexan protein, unknown function
PFF1125c_CGH	0.0947369	6	1406	RNA-binding protein mei2 homologue, putative
PFF1130c_CGH	-0.0463055	6	1407	superoxide dismutase, PfSOD2
PFF1135w_CGH	-0.15499	6	1408	transcription or splicing factor-like protein, putative
PFF1140c_CGH	0	6	1409	ATP-dependent DEAD box helicase, putative
PFF1145c_CGH	0.0314864	6	1410	protein kinase, putative
PFF1150w_CGH	0.0367629	6	1411	ribonuclease HII, putative
PFF1155w_CGH	-0.156162	6	1412	hexokinase
PFF1160w_CGH	0.219498	6	1413	conserved Plasmodium protein, unknown function
PFF1165c_CGH	0.166336	6	1414	conserved Plasmodium protein, unknown function
PFF1170w_CGH	-0.0898485	6	1415	conserved Plasmodium protein, unknown function
PFF1175c_CGH	-0.0213154	6	1416	conserved Plasmodium protein, unknown function
PFF1180w_CGH	0.0411942	6	1417	anaphase-promoting complex subunit, putative
PFF1185w_CGH	0.0252136	6	1418	Smarca -related protein
PFF1190c_CGH	-0.256025	6	1419	N-acetylglucosaminylphosphatidylinositol deacetylase, putative
PFF1195c_CGH	0	6	1420	conserved Plasmodium protein, unknown function
PFF1200w_CGH	-0.146898	6	1421	conserved Plasmodium protein, unknown function
PFF1205w_CGH	0.0887781	6	1422	null
PFF1210w_CGH	-0.029152	6	1423	phosphatidic acid phosphatase, PfPAP
PFF1215w_CGH	-0.0533682	6	1424	sphingomyelin synthase, putative
PFF1220w_CGH	0.143183	6	1425	conserved Plasmodium protein, unknown function
PFF1225c_CGH	0.0917299	6	1426	DNA polymerase 1, putative
PFF1230c_CGH	0.0145915	6	1427	conserved Plasmodium protein, unknown function
PFF1235w_CGH	0.152445	6	1428	conserved Plasmodium membrane protein, unknown function
PFF1240w_CGH	-0.179332	6	1429	poly(A) polymerase PAP, putative
PFF1245c_CGH	-0.0745376	6	1430	conserved Plasmodium protein, unknown function
PFF1250w_CGH	-0.0238561	6	1431	conserved Plasmodium protein, unknown function
PFF1255w_CGH	0	6	1432	conserved Plasmodium protein, unknown function
PFF1260c_CGH	0.0137421	6	1433	conserved Plasmodium protein, unknown function
PFF1265w_CGH	0.0581009	6	1434	oxidoreductase, short-chain dehydrogenase family, putative
PFF1270c_CGH	-0.0664405	6	1435	conserved Plasmodium protein, unknown function
PFF1275c_CGH	-0.154301	6	1436	3-oxoacyl-(acyl-carrier-protein) synthase i/ii
PFF1280w_CGH	0.0117455	6	1437	Sec14 domain containing protein
PFF1285w_CGH	-0.0296133	6	1438	conserved Plasmodium protein, unknown function
PFF1290c_CGH	0.0293406	6	1439	conserved Plasmodium protein, unknown function
PFF1295w_CGH	0.106103	6	1440	conserved Plasmodium protein, unknown function
PFF1300w_CGH	-0.0590205	6	1441	pyruvate kinase, putative
PFF1305w_CGH	-0.00953013	6	1442	mitochondrial ribosomal protein L46 precursor, putative
PFF1310c_CGH	0.0345579	6	1443	conserved Plasmodium protein, unknown function
PFF1315w_CGH	0	6	1444	Ankyrin repeat protein, putative
PFF1320c_CGH	0.345389	6	1445	myosin light chain, putative
PFF1325c_CGH	-0.0437998	6	1446	c3h4-type ring finger protein, putative
PFF1330c_CGH	0.0514331	6	1447	mitochondrial import inner membrane translocase subunit, putative
PFF1335c_CGH	-0.113799	6	1448	4-methyl-5(B-hydroxyethyl)-thiazol monophosphate biosynthesis enzyme
PFF1340w_CGH	0.028238	6	1449	conserved Plasmodium protein, unknown function
PFF1345w_CGH	-0.148008	6	1450	transportin
PFF1350c_CGH	-0.0594023	6	1451	acetyl-CoA synthetase
PFF1355w_CGH	0.0778327	6	1452	conserved Plasmodium protein, unknown function
PFF1360w_CGH	0.0423771	6	1453	6-pyruvoyltetrahydropterin synthase
PFF1365c_CGH	0	6	1454	HECT-domain (ubiquitin-transferase), putative
PFF1370w_CGH	0	6	1455	P. falciparum PK4 protein kinase
PFF1375c_CGH	0.054535	6	1456	ethanolaminephosphotransferase, putative
PFF1377w_CGH	-0.0551203	6	1457	conserved Plasmodium membrane protein, unknown function
PFF1380c_CGH	-0.0554412	6	1458	conserved Plasmodium protein, unknown function
PFF1385c_CGH	0.0342282	6	1459	conserved Plasmodium protein, unknown function
PFF1390w_CGH	-0.0149699	6	1460	conserved Plasmodium protein, unknown function
PFF1395c_CGH	-0.0126688	6	1461	glutamyl-tRNA(Gln) amidotransferase subunit B, putative
PFF1400w_CGH	-0.0504762	6	1462	RAP protein, putative
PFF1405c_CGH	0.0263842	6	1463	conserved protein, unknown function
PFF1410c_CGH	-0.0312002	6	1464	conserved protein, unknown function
PFF1415c_CGH	0.0109602	6	1465	DNAJ domain protein, putative
PFF1420w_CGH	0.103836	6	1466	phosphatidylcholine-sterol acyltransferase precursor, putative
PFF1425w_CGH	0.0997592	6	1467	RNA binding protein, putative
PFF1430c_CGH	-0.121112	6	1468	amino acid transporter
PFF1435w_CGH	0.197785	6	1469	conserved Plasmodium protein, unknown function
PFF1440w_CGH	0	6	1470	SET-domain protein, putative
PFF1445c_CGH	0.0840348	6	1471	cullin-like protein, putative
PFF1450w_CGH	0.0248753	6	1472	sec14-like cytosolic factor or phosphatidylinositol/phosphatidylcholine transfer protein, putative
PFF1455c_CGH	-0.1293	6	1473	CPW-WPC family protein
PFF1460c_CGH	-0.139122	6	1474	conserved Plasmodium protein, unknown function
PFF1465w_CGH	-0.0902031	6	1475	conserved Plasmodium protein, unknown function
PFF1470c_CGH	0	6	1476	DNA polymerase epsilon, catalytic subunit a, putative
PFF1475c_CGH	-0.118252	6	1477	conserved Plasmodium protein, unknown function
PFF1480w_CGH	-0.0911627	6	1478	microtubule-associated protein ytm1 homologue, putative
PFF1485w_CGH	0.0835085	6	1479	conserved Plasmodium protein, unknown function
PFF1490w_CGH	0.0989974	6	1480	conserved Plasmodium protein, unknown function
PFF1495w_CGH	-0.0838932	6	1481	conserved Plasmodium protein, unknown function
PFF1500c_CGH	0.0205286	6	1482	DEAD/DEAH box ATP-dependent RNA helicase, putative
PFF1505w_CGH	0.441297	6	1483	TPR-like domain containing protein, putative
PFF1510w_CGH	-0.148288	6	1484	Plasmodium exported protein (PHISTb), unknown function
PFF1515c_CGH	-0.00558664	6	1485	erythrocyte membrane protein 1(PfEMP1) pseudogene
PFF1525c_CGH	-0.140961	6	1486	Pfmc-2TM Maurer's cleft two transmembrane protein
PFF1530c_CGH	0.284929	6	1487	Plasmodium exported protein (hyp4), unknown function
PFF1545w_CGH	-0.0560399	6	1488	rifin
PFF1550w_CGH	-0.115825	6	1489	stevor
PFF1555w_CGH	-0.0490121	6	1490	rifin
PFF1560c_CGH	-0.114318	6	1491	rifin
PFF1565c_CGH	0	6	1492	rifin
PFF1570w_CGH	-0.273481	6	1493	rifin
PFF1575w_CGH	-0.053558	6	1494	rifin
PFF1580c_CGH	-0.0447962	6	1495	erythrocyte membrane protein 1 (PfEMP1)
PFF1585w_CGH	0.0799874	6	1496	rifin pseudogene
PFF1590w_CGH	-0.144316	6	1497	rifin
PFF1595c_CGH	-0.0301373	6	1498	erythrocyte membrane protein 1 (PfEMP1)
MAL7P1.212_CGH	-0.148493	7	1499	erythrocyte membrane-associated antigen
PF07_0002_CGH	-0.135399	7	1500	RESA-like protein
MAL7P1.5_CGH	0.160139	7	1501	Pfmc-2TM Maurer's cleft two transmembrane protein
PF07_0003_CGH	-0.227168	7	1502	rifin
PF07_0004_CGH	0.0871832	7	1503	Plasmodium exported protein, unknown function
MAL7P1.6_CGH	0.168851	7	1504	Plasmodium exported protein (hyp12), unknown function
MAL7P1.7_CGH	-0.101669	7	1505	Plasmodium exported protein (PHISTb), unknown function
PF07_0005_CGH	-0.105756	7	1506	lysophospholipase, putative
PF07_0006_CGH	-0.0718557	7	1507	starp antigen
PF07_0007_CGH	-0.186149	7	1508	conserved Plasmodium protein, unknown function
PF07_0008_CGH	-0.193389	7	1509	Plasmodium exported protein, unknown function
PF07_0009_CGH	0.113082	7	1510	chitinase precursor fragment, truncated
MAL7P1.10_CGH	0.0352913	7	1511	centrin, putative
PF07_0010_CGH	0.0590032	7	1512	conserved Plasmodium protein, unknown function
PF07_0011_CGH	0.140885	7	1513	conserved Plasmodium protein, unknown function
PF07_0012_CGH	0	7	1514	conserved Plasmodium protein, unknown function
MAL7P1.11_CGH	0.0659084	7	1515	conserved Plasmodium protein, unknown function
PF07_0013_CGH	0.0552681	7	1516	conserved Plasmodium protein, unknown function
MAL7P1.12_CGH	0.0273736	7	1517	erythrocyte membrane-associated antigen
MAL7P1.13_CGH	0.0522916	7	1518	conserved Plasmodium protein, unknown function
MAL7P1.14_CGH	0.0856821	7	1519	conserved Plasmodium protein, unknown function
PF07_0014_CGH	0.0190898	7	1520	conserved Plasmodium protein, unknown function
MAL7P1.15_CGH	0.101934	7	1521	conserved Plasmodium membrane protein, unknown function
MAL7P1.16_CGH	0	7	1522	conserved Plasmodium membrane protein, unknown function
MAL7P1.17_CGH	0.0582304	7	1523	conserved Plasmodium membrane protein, unknown function
PF07_0015_CGH	0.134758	7	1524	methyltransferase, putative
PF07_0016_CGH	0.0302709	7	1525	conserved Plasmodium membrane protein, unknown function
PF07_0017_CGH	-0.142466	7	1526	phosphoinositide-binding protein, putative
MAL7P1.18_CGH	0.0667538	7	1527	serine/threonine protein kinase, putative
MAL7P1.19_CGH	0.0174134	7	1528	ubiquitin-transferase, putative
PF07_0018_CGH	0.0192639	7	1529	conserved Plasmodium membrane protein, unknown function
PF07_0019_CGH	-0.0936844	7	1530	conserved Plasmodium protein, unknown function
MAL7P1.20_CGH	-0.0264753	7	1531	peptide chain release factor, putative
PF07_0020_CGH	-0.0941137	7	1532	mRNA capping enzyme, putative
PF07_0021_CGH	-0.0273555	7	1533	conserved Plasmodium protein, unknown function
PF07_0022_CGH	0.0439696	7	1534	conserved Plasmodium protein, unknown function
MAL7P1.21_CGH	-0.0463055	7	1535	origin recognition complex subunit 2, putative
PF07_0023_CGH	-0.0760418	7	1536	DNA replication licensing factor mcm7 homologue, putative
PF07_0024_CGH	0.0223487	7	1537	inositol phosphatase, putative
MAL7P1.201_CGH	0.0215363	7	1538	RNA helicase, putative
MAL7P1.300_CGH	0.224157	7	1539	40S ribosomal protein S29, putative
MAL7P1.340_CGH	-0.0447747	7	1540	ATP synthase subunit c, putative
MAL7P1.202_CGH	-0.0394813	7	1541	conserved Plasmodium protein, unknown function
MAL7P1.203_CGH	-0.0510524	7	1542	conserved Plasmodium protein, unknown function
MAL7P1.320_CGH	-0.0437997	7	1543	Ribosomal protein, L37e, putative
MAL7P1.204_CGH	0.0271251	7	1544	conserved Plasmodium protein, unknown function
MAL7P1.205_CGH	-0.0513848	7	1545	conserved Plasmodium protein, unknown function
MAL7P1.206_CGH	-0.0252352	7	1546	DNA mismatch repair enzyme, putative
MAL7P1.207_CGH	0	7	1547	conserved Plasmodium protein, unknown function
MAL7P1.208_CGH	-0.0117236	7	1548	rifin-like protein
MAL7P1.209_CGH	-0.0714375	7	1549	AAA family ATPase, putative
MAL7P1.22_CGH	-0.0748815	7	1550	conserved Plasmodium protein, unknown function
PF07_0025_CGH	0.0738811	7	1551	conserved Plasmodium protein, unknown function
PF07_0026_CGH	-0.0979845	7	1552	ubiquitin-protein ligase E3, putative
MAL7P1.23_CGH	0.0490121	7	1553	RAP protein, putative
MAL7P1.24_CGH	0	7	1554	cdk105
MAL7P1.25_CGH	0.0995201	7	1555	cytoskeleton associated protein, putative
PF07_0027_CGH	-0.31841	7	1556	DNA-directed RNA polymerase 2 8.2 kDa polypeptide, putative
PF07_0028_CGH	0.0207769	7	1557	conserved Plasmodium protein, unknown function
MAL7P1.26_CGH	0.0236533	7	1558	O-sialoglycoprotein endopeptidase, putative
PF07_0029_CGH	0.0293516	7	1559	heat shock protein 86
PF07_0030_CGH	-0.117054	7	1560	heat shock protein 86 family protein
PF07_0031_CGH	-0.0595787	7	1561	heat shock protein 86 family protein
PF07_0032_CGH	-0.0164833	7	1562	Cg8 protein
PF07_0033_CGH	0	7	1563	Cg4 protein
PF07_0034_CGH	0	7	1564	Cg3 protein
MAL7P1.27_CGH	0.0291501	7	1565	chloroquine resistance transporter
PF07_0035_CGH	-0.0882412	7	1566	cg1 protein
PF07_0036_CGH	-0.0512891	7	1567	Cg6 protein
PF07_0037_CGH	0.00826346	7	1568	Cg2 protein
PF07_0038_CGH	0.0906877	7	1569	Cg7 protein
PF07_0039_CGH	0	7	1570	conserved Plasmodium protein, unknown function
MAL7P1.28_CGH	0.0240214	7	1571	ribonucleases p/mrp protein subunit, putative
PF07_0040_CGH	-0.0436169	7	1572	lysophospholipase, putative
MAL7P1.29a_CGH	-0.154709	7	1573	conserved Plasmodium protein, unknown function
MAL7P1.29_CGH	0.0729089	7	1574	conserved Plasmodium membrane protein, unknown function
MAL7P1.30_CGH	0.0243084	7	1575	conserved Plasmodium protein, unknown function
PF07_0041_CGH	0.0830653	7	1576	conserved Plasmodium protein, unknown function
PF07_0042_CGH	0.0861897	7	1577	conserved Plasmodium protein, unknown function
MAL7P1.31_CGH	0.107668	7	1578	conserved Plasmodium membrane protein, unknown function
MAL7P1.32_CGH	-0.150057	7	1579	nucleotide excision repair protein, putative
MAL7P1.33_CGH	-0.0307229	7	1580	conserved Plasmodium protein, unknown function
PF07_0043_CGH	-0.0608149	7	1581	60S ribosomal protein L34a, putative
PF07_0044_CGH	-0.195813	7	1582	conserved Plasmodium protein, unknown function
PF07_0045_CGH	0.151795	7	1583	conserved Plasmodium protein, unknown function
PF07_0046_CGH	-0.17192	7	1584	mitochondrial ribosomal protein L1 precursor, putative
PF07_0047_CGH	0.023816	7	1585	cell division cycle ATPase, putative
MAL7P1.34_CGH	-0.130253	7	1586	conserved Plasmodium membrane protein, unknown function
MAL7P1.35_CGH	0.0472044	7	1587	conserved Plasmodium protein, unknown function
MAL7P1.36_CGH	0.282775	7	1588	conserved Plasmodium protein, unknown function
MAL7P1.37_CGH	-0.00618411	7	1589	sin3 associated polypeptide p18-like protein
MAL7P1.38_CGH	0.119137	7	1590	regulator of chromosome condensation protein, putative
PF07_0048_CGH	-0.0692201	7	1591	erythrocyte membrane protein 1 (PfEMP1)
MAL7P1.43_CGH	-0.102578	7	1592	RIF pseudogene, RIFIN pseudogene
PF07_0049_CGH	-0.0899709	7	1593	erythrocyte membrane protein 1 (PfEMP1)
MAL7P1.47_CGH	-0.0888927	7	1594	RIF pseudogene, RIFIN pseudogene
MAL7P1.50_CGH	0	7	1595	erythrocyte membrane protein 1 (PfEMP1)
PF07_0050_CGH	-0.0424231	7	1596	erythrocyte membrane protein 1 (PfEMP1)
MAL7P1.52_CGH	-0.121028	7	1597	RIF pseudogene, RIFIN pseudogene
PF07_0051_CGH	-0.0953034	7	1598	erythrocyte membrane protein 1 (PfEMP1)
MAL7P1.55_CGH	-0.0788621	7	1599	erythrocyte membrane protein 1 (PfEMP1)
MAL7P1.56_CGH	-0.041921	7	1600	erythrocyte membrane protein 1 (PfEMP1)
MAL7P1.57_CGH	-0.114532	7	1601	rifin
MAL7P1.58_CGH	0.0550082	7	1602	Pfmc-2TM Maurer's cleft two transmembrane protein
MAL7P1.59_CGH	0.097468	7	1603	hypothetical protein, conserved in P. falciparum
MAL7P1.61_CGH	-0.113081	7	1604	erythrocyte membrane protein 1 (PfEMP1) pseudogene
MAL7P1.64_CGH	-0.0374438	7	1605	conserved Plasmodium membrane protein, unknown function
MAL7P1.65_CGH	0	7	1606	conserved Plasmodium protein, unknown function
MAL7P1.66_CGH	0	7	1607	mitochondrial ribosomal protein S5 precursor, putative
MAL7P1.67_CGH	0.0298795	7	1608	conserved Plasmodium protein, unknown function
PF07_0052_CGH	-0.100171	7	1609	conserved Plasmodium protein, unknown function
PF07_0053_CGH	0.0654658	7	1610	conserved Plasmodium protein, unknown function
PF07_0054_CGH	0.0618548	7	1611	histone h2b, putative
PF07_0055_CGH	0.0902092	7	1612	conserved Plasmodium protein, unknown function
PF07_0056_CGH	0.0400288	7	1613	conserved Plasmodium protein, unknown function
MAL7P1.68_CGH	-0.0220153	7	1614	ERF2 subunit of a palmitoyltransferase, putative
MAL7P1.69_CGH	0.0603996	7	1615	calmodulin, putative
PF07_0057_CGH	0.0037574	7	1616	transcription elongation factor s-ii, putative
PF07_0058_CGH	0.0217868	7	1617	conserved Plasmodium protein, unknown function
PF07_0059_CGH	0.0547937	7	1618	4-nitrophenylphosphatase, putative
PF07_0060_CGH	0.077957	7	1619	conserved Plasmodium protein, unknown function
PF07_0061_CGH	0.0512828	7	1620	conserved Plasmodium protein, unknown function
MAL7P1.73_CGH	-0.0322466	7	1621	calcium/calmodulin-dependent protein kinase, putative
MAL7P1.74_CGH	-0.10424	7	1622	conserved Plasmodium protein, unknown function
MAL7P1.75_CGH	-0.125434	7	1623	mitochondrial ATP synthase F1, epsilon subunit, putative
PF07_0062_CGH	-0.036445	7	1624	GTP-binding translation elongation factor tu family protein, putative
PF07_0063_CGH	0.00437193	7	1625	conserved Plasmodium protein, unknown function
PF07_0064_CGH	0.0812751	7	1626	drug/metabolite exporter, drug/metabolite transporter
PF07_0065_CGH	-0.0207896	7	1627	zinc transporter, putative
PF07_0066_CGH	-0.0701434	7	1628	conserved Plasmodium protein, unknown function
PF07_0067_CGH	0.163689	7	1629	conserved Plasmodium protein, unknown function
MAL7P1.76_CGH	0	7	1630	conserved Plasmodium protein, unknown function
MAL7P1.77_CGH	0.0842106	7	1631	conserved Plasmodium protein, unknown function
MAL7P1.78_CGH	0.204844	7	1632	Transcription factor IIA, alpha/beta subunit, putative
MAL7P1.79_CGH	0	7	1633	conserved Plasmodium protein, unknown function
PF07_0068_CGH	-0.155926	7	1634	cysteine desulfurase, putative
PF07_0069_CGH	0.0526415	7	1635	conserved Plasmodium protein, unknown function
MAL7P1.81_CGH	0.0340591	7	1636	eukaryotic translation initiation factor 3 37.28 kDa subunit, putative
PF07_0070_CGH	0	7	1637	drug metabolite transporter, putative
MAL7P1.82_CGH	-0.0679656	7	1638	conserved Plasmodium membrane protein, unknown function
MAL7P1.83_CGH	-0.0146899	7	1639	conserved Plasmodium protein, unknown function
MAL7P1.84_CGH	0.105801	7	1640	conserved Plasmodium protein, unknown function
MAL7P1.86_CGH	0.00763411	7	1641	transcription initiation factor iie, alpha subunit, putative
PF07_0071_CGH	-0.0892696	7	1642	queuine tRNA-ribosyltransferase; putative
PF07_0072_CGH	-0.0311179	7	1643	calcium-dependent protein kinase 4
MAL7P1.87_CGH	-0.0341099	7	1644	conserved Plasmodium protein, unknown function
PF07_0073_CGH	-0.0191248	7	1645	seryl-tRNA synthetase, putative
PF07_0074_CGH	0.00946093	7	1646	conserved Plasmodium protein, unknown function
MAL7P1.88_CGH	0.0471626	7	1647	thioredoxin-like protein
MAL7P1.89_CGH	0	7	1648	Dynein heavy chain, putative
MAL7P1.91_CGH	0.00531889	7	1649	exported serine/threonine protein kinase
MAL7P1.92_CGH	0.011981	7	1650	cysteine repeat modular protein 2
MAL7P1.93_CGH	-0.0192647	7	1651	mitochondrial ribosomal protein S8 precursor, putative
MAL7P1.94_CGH	0.0569244	7	1652	prefoldin subunit 3, putative
MAL7P1.95_CGH	0.0436797	7	1653	conserved Plasmodium protein, unknown function
PF07_0075_CGH	0.125407	7	1654	conserved Plasmodium membrane protein, unknown function
PF07_0076_CGH	-0.20119	7	1655	conserved Plasmodium protein, unknown function
MAL7P1.97_CGH	-0.0143506	7	1656	conserved Plasmodium protein, unknown function
MAL7P1.98_CGH	0.0700279	7	1657	conserved Plasmodium protein, unknown function
MAL7P1.99_CGH	0.101897	7	1658	conserved Plasmodium protein, unknown function
MAL7P1.100_CGH	0.0548669	7	1659	protein kinase
PF07_0077_CGH	0.0124378	7	1660	actin-related protein
MAL7P1.102_CGH	-0.0559431	7	1661	conserved Plasmodium protein, unknown function
PF07_0078_CGH	0.0847082	7	1662	transmembrane protein, putative
PF07_0079_CGH	0.0765539	7	1663	60S ribosomal protein L11a, putative
PF07_0080_CGH	0.0713919	7	1664	40S ribosomal protein S10, putative
PF07_0081_CGH	-0.0469305	7	1665	conserved Plasmodium protein, unknown function
PF07_0082_CGH	0.0576596	7	1666	conserved Plasmodium membrane protein, unknown function
MAL7P1.104_CGH	0.0245061	7	1667	3'-5' exoribonuclease Csl4 homolog, putative
PF07_0083_CGH	0.0699607	7	1668	basal transcriptional activator, putative
PF07_0084_CGH	0.0885013	7	1669	conserved Plasmodium protein, unknown function
MAL7P1.105_CGH	-0.0702701	7	1670	conserved Plasmodium protein, unknown function
PF07_0085_CGH	0.0329681	7	1671	ferrodoxin reductase-like protein
MAL7P1.106_CGH	0.175314	7	1672	conserved Plasmodium protein, unknown function
MAL7P1.107_CGH	-0.105254	7	1673	conserved Plasmodium protein, unknown function
MAL7P1.108_CGH	0.356881	7	1674	phosphoinositide-binding protein, putative
MAL7P1.109_CGH	-0.0434481	7	1675	null
MAL7P1.110_CGH	0	7	1676	Ham1-like protein, putative
MAL7P1.111_CGH	-0.142469	7	1677	conserved Plasmodium protein, unknown function
PF07_0086_CGH	0.0481032	7	1678	conserved Plasmodium membrane protein, unknown function
PF07_0087_CGH	-0.00251296	7	1679	conserved Plasmodium protein, unknown function
MAL7P1.112_CGH	0	7	1680	conserved Plasmodium protein, unknown function
MAL7P1.113_CGH	0.101558	7	1681	DEAD box helicase, putative
MAL7P1.114_CGH	0	7	1682	P36-like protein homologue, putative
MAL7P1.115_CGH	0.0321067	7	1683	conserved Plasmodium membrane protein, unknown function
PF07_0088_CGH	-0.144316	7	1684	40S ribosomal protein S5, putative
PF07_0089_CGH	-0.13707	7	1685	conserved Plasmodium protein, unknown function
MAL7P1.117_CGH	-0.112436	7	1686	conserved Plasmodium protein, unknown function
PF07_0090_CGH	0.0189844	7	1687	conserved Plasmodium protein, unknown function
MAL7P1.118_CGH	-0.0456818	7	1688	PelOta protein homologue, putative
MAL7P1.119_CGH	0.137516	7	1689	conserved Plasmodium protein, unknown function
MAL7P1.120_CGH	0.0430089	7	1690	ubiquitin C-terminal hydrolase, putative
MAL7P1.122_CGH	0	7	1691	conserved GTP-binding protein, putative
PF07_0091_CGH	-0.108358	7	1692	cell cycle control protein cwf15 homologue
PF07_0092_CGH	0.064953	7	1693	BING4 (NUC141) WD-40 repeat protein, putative
PF07_0093_CGH	0.601867	7	1694	conserved Plasmodium protein, unknown function
PF07_0094_CGH	-0.0444399	7	1695	conserved Plasmodium protein, unknown function
MAL7P1.123_CGH	0.0988839	7	1696	conserved Plasmodium protein, unknown function
PF07_0095_CGH	-0.0569407	7	1697	tRNAHis guanylyltransferase, putative
PF07_0096_CGH	0.390505	7	1698	conserved Plasmodium protein, unknown function
MAL7P1.124_CGH	-0.051493	7	1699	conserved Plasmodium protein, unknown function
MAL7P1.125_CGH	0.227757	7	1700	conserved Plasmodium protein, unknown function
PF07_0097_CGH	0.0728181	7	1701	conserved Plasmodium protein, unknown function
PF07_0098_CGH	-0.29903	7	1702	dynactin 4, putative
PF07_0099_CGH	0.0546166	7	1703	conserved Plasmodium protein, unknown function
PF07_0100_CGH	0	7	1704	conserved Plasmodium protein, unknown function
PF07_0101_CGH	0.0342536	7	1705	conserved Plasmodium protein, unknown function
MAL7P1.126_CGH	-0.0145007	7	1706	conserved Plasmodium protein, unknown function
MAL7P1.127_CGH	-0.01211	7	1707	conserved Plasmodium membrane protein, unknown function
MAL7P1.129_CGH	0	7	1708	conserved Plasmodium protein, unknown function
PF07_0102_CGH	0.0582503	7	1709	conserved Plasmodium protein, unknown function
MAL7P1.130_CGH	-0.167708	7	1710	3-demethylubiquinone-9 3-methyltransferase, putative
PF07_0103_CGH	0.384182	7	1711	mitochondrial import inner membrane translocase subunit tim14, putative
MAL7P1.131_CGH	-0.0129056	7	1712	conserved Plasmodium protein, unknown function
MAL7P1.132_CGH	0.0474562	7	1713	conserved Plasmodium protein, unknown function
MAL7P1.133_CGH	-0.157145	7	1714	null
MAL7P1.134_CGH	-0.0145007	7	1715	conserved Plasmodium protein, unknown function
MAL7P1.137_CGH	-0.0236703	7	1716	kelch protein, putative
PF07_0104_CGH	0.0161198	7	1717	kinesin-like protein, putative
PF07_0105_CGH	-0.00681123	7	1718	exonuclease i, putative
MAL7P1.138_CGH	0.0056468	7	1719	conserved Plasmodium membrane protein, unknown function
MAL7P1.139_CGH	-0.120561	7	1720	mago nashi protein homolog, putative
PF07_0106_CGH	0.0345158	7	1721	conserved Plasmodium protein, unknown function
MAL7P1.141_CGH	0.0539842	7	1722	conserved Plasmodium protein, unknown function
MAL7P1.142_CGH	0.104149	7	1723	conserved Plasmodium membrane protein, unknown function
PF07_0107_CGH	-0.109903	7	1724	Plasmodium exported protein, unknown function
MAL7P1.144_CGH	0.029748	7	1725	Serine/Threonine protein kinase, FIKK family
MAL7P1.145_CGH	-0.0210622	7	1726	mismatch repair protein pms1 homologue, putative
MAL7P1.146_CGH	0	7	1727	conserved Plasmodium membrane protein, unknown function
MAL7P1.147_CGH	0.0388219	7	1728	ubiquitin carboxyl-terminal hydrolase, putative
PF07_0108_CGH	-0.0783184	7	1729	conserved Plasmodium protein, unknown function
PF07_0109_CGH	0.18335	7	1730	conserved Plasmodium protein, unknown function
PF07_0110_CGH	0.00562476	7	1731	conserved Plasmodium protein, unknown function
PF07_0111_CGH	0.0396852	7	1732	conserved Plasmodium protein, unknown function
MAL7P1.149_CGH	0.0169737	7	1733	conserved Plasmodium protein, unknown function
MAL7P1.150_CGH	0.0907423	7	1734	cysteine desulfurase, putative
MAL7P1.151_CGH	-0.113964	7	1735	modification methylase-like protein, putative
PF07_0112_CGH	0.0203077	7	1736	proteasome subunit alpha type 5, putative
PF07_0113_CGH	0.0330366	7	1737	conserved Plasmodium protein, unknown function
MAL7P1.152_CGH	0.111811	7	1738	conserved Plasmodium protein, unknown function
PF07_0114_CGH	0.0533539	7	1739	conserved Plasmodium protein, unknown function
PF07_0115_CGH	-0.128037	7	1740	cation transporting ATPase, cation transporter
PF07_0116_CGH	-0.106224	7	1741	conserved Plasmodium protein, unknown function
PF07_0117_CGH	0	7	1742	eukaryotic translation initiation factor 2 alpha subunit, putative
PF07_0118_CGH	-0.052386	7	1743	conserved Plasmodium membrane protein, unknown function
MAL7P1.153_CGH	-0.135103	7	1744	actin-like protein, putative
PF07_0119_CGH	-0.0881558	7	1745	conserved Plasmodium protein, unknown function
MAL7P1.154_CGH	0.0714565	7	1746	conserved Plasmodium protein, unknown function
MAL7P1.154a_CGH	-0.0157711	7	1747	conserved Plasmodium protein, unknown function
MAL7P1.155_CGH	0.0350889	7	1748	Zinc finger, C3HC4 type, putative
MAL7P1.156_CGH	-0.0894378	7	1749	conserved Plasmodium protein, unknown function
MAL7P1.157_CGH	-0.0380071	7	1750	conserved Plasmodium protein, unknown function
MAL7P1.157a_CGH	-0.0465666	7	1751	RNA binding protein, putative
MAL7P1.158_CGH	0.171369	7	1752	signal recognition particle SRP9, putative
PF07_0120_CGH	-0.0123422	7	1753	conserved Plasmodium protein, unknown function
MAL7P1.159_CGH	-0.0681944	7	1754	1-cys peroxidoxin
PF07_0121_CGH	0.0835845	7	1755	60S ribosomal subunit export protein, putative
PF07_0122_CGH	-0.030864	7	1756	nucleolus BRIX protein, putative
PF07_0123_CGH	-0.034095	7	1757	mRNA (N6-adenosine)-methyltransferase, putative
MAL7P1.160_CGH	-0.0280528	7	1758	conserved Plasmodium protein, unknown function
PF07_0124_CGH	-0.0919376	7	1759	MYND finger domain protein, putative
MAL7P1.161_CGH	-0.0746178	7	1760	dynein light chain, putative
MAL7P1.162_CGH	0.00724889	7	1761	dynein heavy chain, putative
MAL7P1.163_CGH	0.5033	7	1762	conserved Plasmodium protein, unknown function
PF07_0125_CGH	-0.0918198	7	1763	tRNA pseudouridine synthase D, putative
MAL7P1.164_CGH	-0.0593627	7	1764	adapter-related protein, putative
PF07_0126_CGH	0.0100107	7	1765	transcription factor with AP2 domain(s)
PF07_0127_CGH	0.200263	7	1766	conserved Plasmodium protein, unknown function
MAL7P1.167_CGH	0.0151895	7	1767	conserved Plasmodium protein, unknown function
MAL7P1.170_CGH	0.00590722	7	1768	ring stage expressed protein
MAL7P1.171_CGH	-0.0538581	7	1769	Plasmodium exported protein, unknown function
MAL7P1.172_CGH	-0.0895173	7	1770	Plasmodium exported protein (PHISTc), unknown function
MAL7P1.173_CGH	0.0309856	7	1771	Plasmodium exported protein, unknown function
MAL7P1.174_CGH	-0.129407	7	1772	Plasmodium exported protein (PHISTb), unknown function
MAL7P1.175_CGH	-0.00817489	7	1773	Serine/Threonine protein kinase, FIKK family, pseudogene
MAL7P1.176_CGH	-0.0930453	7	1774	erythrocyte binding antigen 175
PF07_0129_CGH	-0.0646138	7	1775	acyl-coA synthetase, PfACS5
MAL7P1.177_CGH	-0.198475	7	1776	Plasmodium exported protein (hyp9), unknown function
MAL7P1.178_CGH	-0.00698165	7	1777	alpha/beta hydrolase protein, putative
PF07_0130_CGH	-0.289701	7	1778	stevor
MAL7P1.183_CGH	-0.379497	7	1779	erythrocyte membrane protein 1 (PfEMP1) pseudogene
PF07_0132_CGH	-0.0729507	7	1780	rifin
MAL7P1.184_CGH	-0.0157686	7	1781	rifin
PF07_0134_CGH	0	7	1782	rifin
MAL7P1.185_CGH	-0.0988703	7	1783	rifin
PF07_0136_CGH	0.287927	7	1784	rifin
MAL7P1.186_CGH	-0.230165	7	1785	VAR-like erythrocyte membrane protein 1
PF07_0138_CGH	-0.0485577	7	1786	rifin
MAL7P1.187_CGH	0	7	1787	erythrocyte membrane protein 1 (PfEMP1)
PF08_0142_CGH	-0.0944327	8	1788	erythrocyte membrane protein 1 (PfEMP1)
PF08_0141_CGH	-0.0508892	8	1789	erythrocyte membrane protein 1 (PfEMP1)
PF08_0140_CGH	-0.0653751	8	1790	erythrocyte membrane protein 1 (PfEMP1)
PF08_0138_CGH	-0.102578	8	1791	rifin
MAL8P1.163_CGH	0.0312313	8	1792	Plasmodium exported protein (PHISTa), unknown function
MAL8P1.162_CGH	0.0901577	8	1793	surface-associated interspersed gene 8.3 (SURFIN8.3)
MAL8P1.161_CGH	0.0827565	8	1794	Plasmodium exported protein (hyp7), unknown function
MAL8P1.160_CGH	0.157192	8	1795	Plasmodium exported protein (hyp7), unknown function
PF08_0137_CGH	-0.182585	8	1796	Plasmodium exported protein (PHISTc), unknown function
PF08_0136b_CGH	0.0359475	8	1797	von willebrand factor a-domain-related protein, putative
PF08_0136_CGH	0.218033	8	1798	hypothetical protein
MAL8P1.158_CGH	-0.222418	8	1799	hypothetical protein
PF08_0135_CGH	0.0771696	8	1800	conserved Plasmodium protein, unknown function
PF08_0134_CGH	-0.202504	8	1801	conserved Plasmodium protein, unknown function
MAL8P1.157_CGH	-0.0158573	8	1802	ubiquitin-like protease 1 homolog, Ulp1 homolog, putative
MAL8P1.156_CGH	-0.00797525	8	1803	mannose-6-phosphate isomerase, putative
MAL8P1.155_CGH	-0.0499506	8	1804	hypothetical protein
MAL8P1.154_CGH	0.0152754	8	1805	conserved Plasmodium protein, unknown function
PF08_0132_CGH	-0.120468	8	1806	glutamate dehydrogenase, putative
MAL8P1.153_CGH	0.116323	8	1807	transcription factor with AP2 domain(s)
PF08_0131_CGH	-0.0288576	8	1808	1-cys peroxiredoxin
PF08_0130_CGH	-0.00687129	8	1809	wd repeat protein, putative
MAL8P1.152_CGH	0.0696128	8	1810	conserved Plasmodium protein, unknown function
MAL8P1.151_CGH	0.0207777	8	1811	inositol phosphatase, putative
MAL8P1.150_CGH	-0.00605002	8	1812	conserved Plasmodium protein, unknown function
MAL8P1.149_CGH	0.242806	8	1813	conserved Plasmodium protein, unknown function
PF08_0129_CGH	0	8	1814	protein phosphatase, putative
MAL8P1.148_CGH	-0.11163	8	1815	conserved Plasmodium protein, unknown function
MAL8P1.147_CGH	-0.285665	8	1816	hypothetical protein
PF08_0128_CGH	-0.0745056	8	1817	SYF2 splicing factor, putative
PF08_0127_CGH	0.0268231	8	1818	conserved Plasmodium protein, unknown function
MAL8P1.146_CGH	0.0187863	8	1819	filament assembling protein, putative
MAL8P1.145_CGH	0.00358012	8	1820	mitogen-activated protein kinase organizer 1, putative
PF08_0126_CGH	-0.129419	8	1821	DNA repair protein rad54, putative
MAL8P1.144_CGH	0.0423694	8	1822	AAA family ATPase, putative
MAL8P1.143_CGH	0.0254172	8	1823	conserved Plasmodium protein, unknown function
PF08_0125_CGH	-0.124909	8	1824	tubulin gamma chain
MAL8P1.142_CGH	-0.204385	8	1825	proteasome beta-subunit
PF08_0124_CGH	0.0469264	8	1826	conserved Plasmodium protein, unknown function
MAL8P1.141_CGH	0.141264	8	1827	conserved Plasmodium protein, unknown function
MAL8P1.140_CGH	0.0778327	8	1828	methionine aminopeptidase, putative
MAL8P1.139_CGH	0.0527936	8	1829	conserved Plasmodium membrane protein, unknown function
PF08_0123_CGH	-0.0459104	8	1830	pseudouridylate synthase, putative
PF08_0122_CGH	0.0710487	8	1831	conserved Plasmodium protein, unknown function
PF08_0121_CGH	-0.047069	8	1832	peptidyl-prolyl cis-trans isomerase precursor
PF08_0120_CGH	-0.117739	8	1833	GTPase-activating protein, putative
MAL8P1.138_CGH	-0.012543	8	1834	alpha/beta hydrolase, putative
MAL8P1.137_CGH	-0.0668787	8	1835	conserved Plasmodium protein, unknown function
PF08_0119_CGH	0.563197	8	1836	conserved Plasmodium protein, unknown function
PF08_0118_CGH	0.0687285	8	1837	conserved Plasmodium protein, unknown function
MAL8P1.200_CGH	-0.021254	8	1838	Acetyltransferase, putative
MAL8P1.201_CGH	-0.0312161	8	1839	conserved Plasmodium protein, unknown function
MAL8P1.202_CGH	-0.00580141	8	1840	apicoplast phosphatidic acid phosphatase, putative
MAL8P1.203_CGH	-0.0184362	8	1841	Serine/Threonine protein kinase, FIKK family
MAL8P1.136_CGH	0.0834764	8	1842	conserved Plasmodium protein, unknown function
PF08_0117_CGH	0.0257168	8	1843	AAA family ATPase, putative
PF08_0116_CGH	-0.0113919	8	1844	conserved Plasmodium protein, unknown function
MAL8P1.135_CGH	-0.0573747	8	1845	conserved Plasmodium membrane protein, unknown function
MAL8P1.134_CGH	0.0225256	8	1846	ferlin like protein, putative
MAL8P1.133_CGH	-0.387046	8	1847	glycosyltransferase family 28 protein, putative
PF08_0115_CGH	0.291443	8	1848	DnaJ protein, putative
MAL8P1.132_CGH	0.0344623	8	1849	kinesin-like protein, putative
PF08_0114_CGH	0	8	1850	conserved Plasmodium membrane protein, unknown function
PF08_0113_CGH	-0.058117	8	1851	vacuolar proton-translocating ATPase subunit A, putative
PF08_0112_CGH	-0.100189	8	1852	conserved Plasmodium protein, unknown function
MAL8P1.131_CGH	0.131749	8	1853	Gas41 homologue, putative
PF08_0111_CGH	0.0244465	8	1854	RNA helicase, putative
MAL8P1.130_CGH	-0.0701079	8	1855	conserved Plasmodium membrane protein, unknown function
PF08_0110_CGH	0.270406	8	1856	PfRab18, GTPase
MAL8P1.300_CGH	-0.0449486	8	1857	conserved Plasmodium protein, unknown function
MAL8P1.128_CGH	0.141096	8	1858	proteasome subunit alpha, putative
MAL8P1.127_CGH	0	8	1859	conserved Plasmodium protein, unknown function
MAL8P1.126_CGH	0	8	1860	serine protease, putative
PF08_0109_CGH	0.049924	8	1861	proteasome subunit alpha type 5, putative
MAL8P1.125_CGH	-0.0805124	8	1862	tyrosyl-tRNA synthetase, putative
MAL8P1.124_CGH	0.0723573	8	1863	conserved Plasmodium protein, unknown function
MAL8P1.123_CGH	0.0187128	8	1864	conserved Plasmodium protein, unknown function
PF08_0108_CGH	-0.112384	8	1865	pepsinogen, putative
MAL8P1.122_CGH	0.0407069	8	1866	Ubiquitin regulatory protein, putative
MAL8P1.121_CGH	-0.0338109	8	1867	coatomer epsilon subunit, putative
PF08_0107_CGH	-0.0525363	8	1868	erythrocyte membrane protein 1 (PfEMP1)
PF08_0106_CGH	-0.109729	8	1869	erythrocyte membrane protein 1 (PfEMP1)
PF08_0105_CGH	-0.120785	8	1870	rifin
PF08_0104_CGH	-0.0753046	8	1871	rifin
PF08_0103_CGH	-0.0778327	8	1872	erythrocyte membrane protein 1 (PfEMP1)
PF08_0102_CGH	0.164805	8	1873	asparagine-rich antigen Pfa55-14
PF08_0101_CGH	0.166213	8	1874	conserved Plasmodium protein, unknown function
MAL8P1.114_CGH	-0.223264	8	1875	conserved Plasmodium protein, unknown function
MAL8P1.113_CGH	0.00953928	8	1876	Peptidase family C50, putative
PF08_0100_CGH	0.102519	8	1877	ruvB-like DNA helicase, putative
MAL8P1.112_CGH	0.0674436	8	1878	conserved Plasmodium protein, unknown function
MAL8P1.111_CGH	-0.0208364	8	1879	JmjC domain containing protein
PF08_0099_CGH	-0.124615	8	1880	Acyl CoA binding protein, putative
MAL8P1.110_CGH	0.0604354	8	1881	apicoplast ribosomal protein L33 precursor, putative
PF08_0098_CGH	0.0467528	8	1882	ABC1 family, putative
MAL8P1.109_CGH	-0.107467	8	1883	Protein phosphatase 2C, putative
PF08_0097_CGH	0.0353608	8	1884	conserved Plasmodium membrane protein, unknown function
MAL8P1.108_CGH	0.169835	8	1885	protein phosphatase, putative
PF08_0096_CGH	0.0151879	8	1886	RNA helicase, putative
MAL8P1.107_CGH	-0.0386946	8	1887	conserved Plasmodium protein, unknown function
PF08_0095_CGH	-0.0377926	8	1888	dihydropteroate synthetase
MAL8P1.106_CGH	-0.0875732	8	1889	conserved Plasmodium protein, unknown function
PF08_0094_CGH	0.110475	8	1890	cullin-like protein, putative
PF08_0093_CGH	0.120871	8	1891	mitochondrial carrier protein, putative
MAL8P1.105_CGH	0.0331686	8	1892	conserved protein, unknown function
MAL8P1.104_CGH	-0.01145	8	1893	CAF1 family ribonuclease, putative
MAL8P1.103_CGH	-0.116528	8	1894	conserved Plasmodium protein, unknown function
PF08_0092_CGH	0.0632098	8	1895	methyltransferase, putative
PF08_0091_CGH	-0.0567987	8	1896	conserved Plasmodium protein, unknown function
PF08_0090_CGH	-0.0530611	8	1897	conserved Plasmodium protein, unknown function
MAL8P1.102_CGH	-0.0491569	8	1898	conserved Plasmodium protein, unknown function
MAL8P1.101_CGH	0.0802029	8	1899	RNA-binding protein, putative
MAL8P1.100_CGH	0.0624277	8	1900	conserved Plasmodium protein, unknown function
PF08_0089_CGH	-0.0608099	8	1901	conserved Plasmodium protein, unknown function
MAL8P1.99_CGH	-0.164086	8	1902	GTPase, putative
MAL8P1.98_CGH	0.0847082	8	1903	null
PF08_0088_CGH	0.149805	8	1904	conserved Plasmodium protein, unknown function
PF08_0087_CGH	-0.123811	8	1905	importin alpha, putative
PF08_0086_CGH	-0.00677159	8	1906	RNA-binding protein, putative
PF08_0085_CGH	-0.483632	8	1907	ubiquitin-conjugating enzyme, putative
PF08_0084_CGH	-0.154035	8	1908	RNA-binding protein (U1 snRNP-like), putative
MAL8P1.380_CGH	0.411125	8	1909	conserved Plasmodium protein, unknown function
MAL8P1.97_CGH	0.0362774	8	1910	hypothetical protein
PF08_0083_CGH	0.0282302	8	1911	conserved Plasmodium protein, unknown function
PF08_0082_CGH	0	8	1912	conserved Plasmodium protein, unknown function
MAL8P1.96_CGH	-0.167169	8	1913	CS-domain containing protein, putative
MAL8P1.95_CGH	-0.140921	8	1914	conserved Plasmodium protein, unknown function
MAL8P1.94_CGH	-0.109886	8	1915	null
PF08_0081_CGH	-0.0286463	8	1916	conserved Plasmodium protein, unknown function
PF08_0080_CGH	0.144316	8	1917	conserved Plasmodium protein, unknown function
PF08_0079_CGH	-0.0105322	8	1918	Translation initiation factor SUI1, putative
PF08_0078_CGH	-0.0710721	8	1919	ABC transporter, putative
PF08_0077_CGH	0.0274203	8	1920	GDP-mannose 4,6-dehydratase, putative
PF08_0076_CGH	-0.0584453	8	1921	40S ribosomal protein S16, putative
PF08_0075_CGH	-0.0542618	8	1922	60S ribosomal protein L13-2, putative
MAL8P1.93_CGH	0.411608	8	1923	conserved Plasmodium protein, unknown function
PF08_0074_CGH	-0.0299325	8	1924	DNA/RNA-binding protein Alba, putative
MAL8P1.92_CGH	-0.0589027	8	1925	ATPase, putative
MAL8P1.91_CGH	-0.0533927	8	1926	phospholipase DDHD1, putative
MAL8P1.90_CGH	-0.287146	8	1927	hypothetical protein
MAL8P1.88_CGH	0.0863307	8	1928	conserved Plasmodium protein, unknown function
PF08_0073_CGH	-0.0467184	8	1929	conserved Plasmodium protein, unknown function
PF08_0072_CGH	0.0633554	8	1930	conserved Plasmodium protein, unknown function
MAL8P1.87_CGH	-0.160657	8	1931	hypothetical protein
PF08_0071_CGH	0	8	1932	Fe-superoxide dismutase
MAL8P1.86_CGH	0.0970293	8	1933	Sel3 protein
PF08_0070_CGH	-0.0244357	8	1934	RAP protein, putative
PF08_0069_CGH	-0.0635188	8	1935	importin beta, putative
PF08_0068_CGH	0	8	1936	FAD-dependent monooxygenase, putative
MAL8P1.85_CGH	0	8	1937	conserved Plasmodium protein, unknown function
MAL8P1.84_CGH	0.147039	8	1938	conserved Plasmodium protein, unknown function
MAL8P1.83_CGH	-0.103759	8	1939	eukaryotic translation initiation factor, putative
PF08_0067_CGH	0.0438644	8	1940	conserved Plasmodium protein, unknown function
MAL8P1.82_CGH	0	8	1941	Vacuolar sorting protein VPS9, putative
PF08_0066_CGH	0.0217607	8	1942	lipoamide dehydrogenase, putative
PF08_0065_CGH	-0.178685	8	1943	nucleolar preribosomal assembly protein, putative
MAL8P1.81_CGH	0.0578151	8	1944	Phosphopantothenoylcysteine decarboxylase, putative
PF08_0064_CGH	0.301682	8	1945	vacuolar protein-sorting protein, VPS2
MAL8P1.80_CGH	0.0542676	8	1946	conserved Plasmodium protein, unknown function
MAL8P1.79_CGH	0	8	1947	conserved Plasmodium protein, unknown function
MAL8P1.78_CGH	0.124146	8	1948	small heat shock protein, putative
PF08_0063_CGH	-0.158854	8	1949	ClpB protein, putative
MAL8P1.77_CGH	-0.14809	8	1950	conserved Plasmodium protein, unknown function
MAL8P1.76_CGH	0.0560261	8	1951	meiotic recombination protein dmc1-like protein
PF08_0062_CGH	0.0462615	8	1952	Adenylate kinase
MAL8P1.75_CGH	0.119953	8	1953	Ubiquitin-activating enzyme, putative
PF08_0061_CGH	-0.00728641	8	1954	conserved Plasmodium protein, unknown function
PF08_0060_CGH	0.0409733	8	1955	asparagine-rich antigen
MAL8P1.74_CGH	-0.0087584	8	1956	conserved Plasmodium protein, unknown function
PF08_0059_CGH	-0.038592	8	1957	protein kinase c inhibitor-like protein, putative
PF08_0058_CGH	0.0234878	8	1958	MAC/Perforin domain containing protein
MAL8P1.73_CGH	-0.0305468	8	1959	conserved Plasmodium protein, unknown function
PF08_0057_CGH	-0.0793935	8	1960	conserved Plasmodium protein, unknown function
MAL8P1.72_CGH	0.590713	8	1961	high mobility group protein
MAL8P1.71_CGH	0.090045	8	1962	RNA binding protein, putative
MAL8P1.70_CGH	0.0265348	8	1963	Zinc finger C-x8-C-x5-C-x3-H type, putative
MAL8P1.69_CGH	-0.240211	8	1964	14-3-3 protein homologue, putative
MAL8P1.68_CGH	0.0488219	8	1965	conserved Plasmodium protein, unknown function
MAL8P1.67_CGH	-0.0608099	8	1966	nucleolar preribosomal assembly protein
PF08_0056_CGH	-0.228767	8	1967	zinc finger protein, putative
MAL8P1.66_CGH	-0.00368541	8	1968	conserved Plasmodium protein, unknown function
MAL8P1.65_CGH	-0.036658	8	1969	DNA helicase, putative
PF08_0055_CGH	0.0594023	8	1970	u3 small nucleolar ribonucleoprotein protein, putative
PF08_0054_CGH	-0.128397	8	1971	heat shock 70 kDa protein
MAL8P1.64_CGH	0.0295668	8	1972	conserved Plasmodium protein, unknown function
PF08_0053_CGH	0.0868754	8	1973	BRIX domain, putative
PF08_0052_CGH	-0.0675	8	1974	Plasmodium perforin like protein 5
PF08_0051_CGH	-0.00724672	8	1975	conserved Plasmodium protein, unknown function
PF08_0050_CGH	0.121086	8	1976	MAC/perforin, putative
MAL8P1.63_CGH	0.040994	8	1977	conserved protein, unknown function
MAL8P1.62_CGH	0.0110568	8	1978	conserved Plasmodium protein, unknown function
MAL8P1.61_CGH	-0.0411809	8	1979	conserved Plasmodium protein, unknown function
MAL8P1.60_CGH	0.0821748	8	1980	conserved Plasmodium protein, unknown function
PF08_0049_CGH	0.0991363	8	1981	lsm3 homologue, putative
PF08_0048_CGH	-0.043507	8	1982	ATP-dependent helicase, putative
MAL8P1.59_CGH	0.0798787	8	1983	conserved Plasmodium protein, unknown function
MAL8P1.58_CGH	-0.0683499	8	1984	phosphatidylglycerophosphate synthase, PfPGPS
PF08_0047_CGH	0.137243	8	1985	conserved Plasmodium protein, unknown function
PF08_0046_CGH	0	8	1986	conserved Plasmodium protein, unknown function
MAL8P1.57_CGH	0.0895173	8	1987	C-13 antigen
MAL8P1.56_CGH	0.0935056	8	1988	conserved Plasmodium membrane protein, unknown function
PF08_0045_CGH	-0.17029	8	1989	2-oxoglutarate dehydrogenase e1 component
MAL8P1.55_CGH	0.0715026	8	1990	conserved Plasmodium protein, unknown function
MAL8P1.54_CGH	0.0101344	8	1991	conserved Plasmodium protein, unknown function
MAL8P1.53_CGH	0.0133869	8	1992	conserved Plasmodium protein, unknown function
PF08_0044_CGH	0.0111562	8	1993	Plasmodium falciparum protein kinase 1
PF08_0043_CGH	0.0778327	8	1994	conserved Plasmodium protein, unknown function
PF08_0042_CGH	0.0516267	8	1995	ATP-dependent RNA helicase prh1, putative
MAL8P1.52_CGH	-0.0863805	8	1996	conserved Plasmodium protein, unknown function
PF08_0041_CGH	0.104508	8	1997	ribosome biogenesis protein nep1 homologue, putative
PF08_0040_CGH	-0.00668413	8	1998	clp1-related protein, putative
PF08_0039_CGH	-0.053506	8	1999	60S ribosomal protein L22, putative
MAL8P1.51_CGH	-0.0057828	8	2000	Sec61 beta subunit, putative
MAL8P1.50_CGH	0.254543	8	2001	conserved Plasmodium protein, unknown function
[truncated: 3,352 more rows]

## Sheet: compared to IT
Supplementary Table: microarray based comparative genomic hybridisation (CGH) analysis on PFSANGER. Genes (cgh) are sorted by physical order (GeneIndex). Log2ratios of CS2 compared to E8B (parental clone) or P1B5 (sequenced IT strain) or E8B compared to P1B5 are indicated in columns 2-4 respectively. Blue log2ratio <-1 indicate putative deletion while yellow log2ratio >1 represent putative amplif…
ID_CGH	CS2 - E8B	CS2 - P1B5	E8B - P1B5	Chr.	GeneIndex	product description
PFA0005w_CGH	0	0.391515	0.391515	1	1	erythrocyte membrane protein 1 (PfEMP1)
PFA0010c_CGH	0	0	0	1	2	rifin
PFA0015c_CGH	0	0.611582	0.611582	1	3	var-like protein
PFA0020w_CGH	0	0.105836	0.105836	1	4	rifin
PFA0025c_CGH	0.0745676	-1.74836	-1.82293	1	5	erythrocyte membrane protein 1 (PfEMP1), pseudogene, exon1
PFA0030c_CGH	0	0	0	1	6	rifin
PFA0035c_CGH	0	-0.232494	-0.232494	1	7	hypothetical protein, pseudogene
PFA0040w_CGH	0	0.470333	0.470333	1	8	rifin
PFA0045c_CGH	0	0	0	1	9	rifin
PFA0050c_CGH	0	0	0	1	10	rifin
PFA0065w_CGH	0	0.246661	0.246661	1	11	Pfmc-2TM Maurer's cleft two transmembrane protein
PFA0070c_CGH	0	0.619966	0.619966	1	12	conserved Plasmodium falciparum protein, unknown function (pseudogene)
PFA0080c_CGH	0	0	0	1	13	rifin
PFA0085c_CGH	0	-1.52924	-1.52924	1	14	erythrocyte membrane protein 1 (PfEMP1), pseudogene, exon2
PFA0090c_CGH	0	-0.287435	-0.287435	1	15	stevor
PFA0095c_CGH	0	0	0	1	16	rifin
PFA0100c_CGH	0	0.801897	0.801897	1	17	Plasmodium exported protein (PHISTa), unknown function
PFA0105w_CGH	0	-0.774217	-0.774217	1	18	stevor pseudogene
PFA0110w_CGH	0	-0.188638	-0.188638	1	19	DnaJ protein, putative
PFA0115w_CGH	0	2.16141	2.16141	1	20	Plasmodium exported protein, unknown function
PFA0120c_CGH	0	0	0	1	21	lysophospholipase, putative
PFA0125c_CGH	0	-0.464388	-0.464388	1	22	erythrocyte binding antigen-181
PFA0130c_CGH	0	0	0	1	23	Serine/Threonine protein kinase, FIKK family, putative
PFA0135w_CGH	0	-0.74319	-0.74319	1	24	Merozoite-associated tryptophan-rich antigen, putative
PFA0140c_CGH	0	0	0	1	25	conserved Plasmodium protein, unknown function
PFA0145c_CGH	0	-0.1573	-0.1573	1	26	aspartyl-tRNA synthetase, putative
PFA0150c_CGH	0	0	0	1	27	conserved Plasmodium protein, unknown function
PFA0155c_CGH	0	0	0	1	28	conserved Plasmodium protein, unknown function
PFA0160c_CGH	0	-0.285235	-0.285235	1	29	nucleoside transporter, putative
PFA0165c_CGH	0	-0.385339	-0.385339	1	30	conserved Plasmodium protein, unknown function
PFA0170c_CGH	0	-0.0856791	-0.0856791	1	31	zinc carboxypeptidase, putative
PFA0175w_CGH	0	0	0	1	32	conserved Plasmodium protein, unknown function
PFA0180w_CGH	0	0	0	1	33	ATP dependent RNA helicase, putative
PFA0185w_CGH	0	0	0	1	34	conserved Plasmodium protein, unknown function
PFA0190c_CGH	0	-0.740371	-0.740371	1	35	actin-related protein, ARP1
PFA0195w_CGH	0	0	0	1	36	conserved Plasmodium protein, unknown function
PFA0200w_CGH	0	-0.298163	-0.298163	1	37	Sporozoite stage TSP1 domain protein, S21
PFA0205w_CGH	0	0	0	1	38	conserved Plasmodium membrane protein, unknown function
PFA0210c_CGH	0	0.0217769	0.0217769	1	39	conserved Plasmodium protein, unknown function
PFA0215w_CGH	0	-0.130885	-0.130885	1	40	null
PFA0220w_CGH	0	0.0293584	0.0293584	1	41	ubiquitin carboxyl-terminal hydrolase, putative
PFA0225w_CGH	0	-0.525866	-0.525866	1	42	LytB protein
PFA0230c_CGH	0	-1.44791	-1.44791	1	43	conserved Plasmodium protein, unknown function
PFA0235w_CGH	0	-0.121487	-0.121487	1	44	conserved Plasmodium protein, unknown function
PFA0240w_CGH	0	-0.412101	-0.412101	1	45	transporter, putative
PFA0245w_CGH	0	-0.212425	-0.212425	1	46	transporter, putative
PFA0250w_CGH	0	-0.0345943	-0.0345943	1	47	conserved Plasmodium protein, unknown function
PFA0255c_CGH	0	-0.0193397	-0.0193397	1	48	conserved Plasmodium protein, unknown function
PFA0260c_CGH	0	-0.105197	-0.105197	1	49	adenylate cyclase-associated protein, putative
PFA0265c_CGH	0	-0.194214	-0.194214	1	50	conserved Plasmodium protein, unknown function
PFA0270c_CGH	0	-0.481954	-0.481954	1	51	conserved Plasmodium protein, unknown function
PFA0275c_CGH	0	0	0	1	52	conserved Plasmodium protein, unknown function
PFA0280w_CGH	0	-0.261119	-0.261119	1	53	asparagine-rich antigen Pfa35-2
PFA0285c_CGH	0	-0.292406	-0.292406	1	54	conserved Plasmodium protein, unknown function
PFA0290w_CGH	0	0	0	1	55	DNA binding protein, putative
PFA0295c_CGH	0	-0.0542505	-0.0542505	1	56	conserved Plasmodium protein, unknown function
PFA0300c_CGH	0	-0.229119	-0.229119	1	57	v-type ATPase, subunit C, putative
PFA0305c_CGH	0.103197	-0.847961	-0.951158	1	58	conserved Plasmodium protein, unknown function
PFA0310c_CGH	0	-0.750127	-0.750127	1	59	calcium-transporting ATPase, putative
PFA0315w_CGH	0	0	0	1	60	conserved Plasmodium protein, unknown function
PFA0320w_CGH	0	-0.32787	-0.32787	1	61	conserved Plasmodium protein, unknown function
PFA0325w_CGH	0	0	0	1	62	conserved Plasmodium protein, unknown function
PFA0330w_CGH	0	0	0	1	63	pfAARP2 protein
PFA0335w_CGH	0	-0.155632	-0.155632	1	64	Rab5c, GTPase
PFA0340w_CGH	0	0	0	1	65	2-C-methyl-D-erythritol 4-phosphate cytidylyltransferase, putative
PFA0345w_CGH	0	-0.269246	-0.269246	1	66	centrin-1
PFA0350c_CGH	0	-0.175678	-0.175678	1	67	conserved Plasmodium protein, unknown function
PFA0350w_CGH	0	0	0	1	68	null
PFA0360c_CGH	0	0.051735	0.051735	1	69	hypothetical protein, conserved in P. falciparum
PFA0365c_CGH	-0.107204	5.06152	5.16872	1	70	hypothetical protein, conserved in P. falciparum
PFA0370w_CGH	0	0	0	1	71	conserved Plasmodium protein, unknown function
PFA0375c_CGH	0	-0.0150326	-0.0150326	1	72	lipid/sterol:H+ symporter
PFA0380w_CGH	0	0	0	1	73	serine/threonine protein kinase, putative
PFA0385w_CGH	0	0.340873	0.340873	1	74	conserved Plasmodium membrane protein, unknown function
PFA0390w_CGH	0	0	0	1	75	DNA repair exonuclease, putative
PFA0400c_CGH	0	-1.30483	-1.30483	1	76	beta3 proteasome subunit, putative
PFA0405w_CGH	0	-0.278396	-0.278396	1	77	conserved Plasmodium protein, unknown function
PFA0410w_CGH	0	-0.491127	-0.491127	1	78	conserved Plasmodium protein, unknown function
PFA0415c_CGH	0	0	0	1	79	mitochondrial carrier protein, putative
PFA0420w_CGH	-0.0723536	-0.982549	-0.910195	1	80	conserved Plasmodium protein, unknown function
PFA0425c_CGH	0	-0.744922	-0.744922	1	81	conserved Plasmodium protein, unknown function
PFA0430c_CGH	0	-0.120464	-0.120464	1	82	conserved Plasmodium protein, unknown function
PFA0435w_CGH	0	-0.94321	-0.94321	1	83	conserved Plasmodium protein, unknown function
PFA0440w_CGH	0	-0.557624	-0.557624	1	84	photosensitized INA-labeled protein 1, PhIL1, putative
PFA0445w_CGH	0	0	0	1	85	conserved Plasmodium protein, unknown function
PFA0450c_CGH	0	-0.970619	-0.970619	1	86	mRNA cleavage factor-like protein, putative
PFA0455c_CGH	0	0	0	1	87	fatty acid elongation protein, GNS1/SUR4 family, putative
PFA0460c_CGH	0	-0.286925	-0.286925	1	88	tubulin-specific chaperone a, putative
PFA0465c_CGH	0	0	0	1	89	N-terminal acetyltransferase, putative
PFA0470c_CGH	0	-0.0266982	-0.0266982	1	90	cold-shock protein, putative
PFA0475c_CGH	0	-0.916007	-0.916007	1	91	conserved Plasmodium protein, unknown function
PFA0480w_CGH	0	0	0	1	92	phenylalanyl-tRNA synthetase beta chain, putative
PFA0485w_CGH	0	-0.985082	-0.985082	1	93	phosphatidate cytidylyltransferase, putative
PFA0490w_CGH	0	0	0	1	94	conserved Plasmodium protein, unknown function
PFA0495c_CGH	0	0	0	1	95	selenocysteine-specific elongation factor selB homologue, putative
PFA0500w_CGH	0	0	0	1	96	human hepatopoietin-like protein, putative
PFA0505c_CGH	0	-0.181201	-0.181201	1	97	DNA-directed RNA polymerase 2 subunit, putative
PFA0510w_CGH	0	0	0	1	98	bromodomain containing protein, putative
PFA0515w_CGH	0	-0.222122	-0.222122	1	99	phosphatidylinositol-4-phosphate 5-kinase, putative
PFA0520c_CGH	0	-0.633435	-0.633435	1	100	chromatin assembly factor 1 protein WD40 domain, putative
PFA0525w_CGH	0	-1.14954	-1.14954	1	101	transcription initiation factor TFIIB, putative
PFA0530c_CGH	0.050143	0.910842	0.860699	1	102	adenylate kinase, putative
PFA0535c_CGH	0	-0.281865	-0.281865	1	103	kinesin, putative
PFA0540c_CGH	0	-0.972181	-0.972181	1	104	conserved Plasmodium protein, unknown function
PFA0545c_CGH	0	0	0	1	105	replication factor c protein, putative
PFA0550w_CGH	0	0	0	1	106	conserved Plasmodium protein, unknown function
PFA0555c_CGH	0	0	0	1	107	UMP-CMP kinase, putative
PFA0560c_CGH	0	0	0	1	108	conserved Plasmodium protein, unknown function
PFA0565c_CGH	0	0.510047	0.510047	1	109	conserved Plasmodium protein, unknown function
PFA0570w_CGH	0	-0.426539	-0.426539	1	110	conserved Plasmodium protein, unknown function
PFA0575c_CGH	0	0	0	1	111	conserved Plasmodium protein, unknown function
PFA0580c_CGH	0	-0.196328	-0.196328	1	112	TatD-like deoxyribonuclease, putative
PFA0585w_CGH	0	0	0	1	113	conserved Plasmodium protein, unknown function
PFA0590w_CGH	0	-0.0126388	-0.0126388	1	114	ABC transporter, (CT family), putative
PFA0610c_CGH	-0.00394383	-0.441079	-0.437135	1	115	Plasmodium exported protein (hyp11), unknown function
PFA0615w_CGH	0	0	0	1	116	Plasmodium exported protein, unknown function
PFA0620c_CGH	0	-0.272696	-0.272696	1	117	glutamic acid-rich protein (garp)
PFA0625w_CGH	0	0	0	1	118	Surface-associated interspersed gene 1.1 (SURFIN 1.1)
PFA0630c_CGH	0	-0.690718	-0.690718	1	119	Plasmodium exported protein, unknown function
PFA0635c_CGH	0	-0.567414	-0.567414	1	120	Plasmodium exported protein (hyp1), unknown function
PFA0640c_CGH	0	-0.164201	-0.164201	1	121	Plasmodium exported protein, unknown function
PFA0645c_CGH	0	-0.0533585	-0.0533585	1	122	hypothetical protein
PFA0650w_CGH	0	0	0	1	123	surface-associated interspersed gene pseudogene, (SURFIN) pseudogene
PFA0660w_CGH	0	0	0	1	124	protein with DNAJ domain, dnj1/sis1 family
PFA0665w_CGH	0	0	0	1	125	DBL containing protein, unknown function
PFA0670c_CGH	0	0	0	1	126	Plasmodium exported protein (hyp8), unknown function
PFA0675w_CGH	0	-0.0735168	-0.0735168	1	127	P. falciparum RESA-like protein with DnaJ domain
PFA0680c_CGH	0.357185	2.16513	1.80795	1	128	Pfmc-2TM Maurer's cleft two transmembrane protein
PFA0685c_CGH	0	0	0	1	129	Plasmodium exported protein (hyp4), unknown function
PFA0690w_CGH	0	-0.526591	-0.526591	1	130	Plasmodium exported protein, unknown function
PFA0695c_CGH	0	-0.190175	-0.190175	1	131	erythrocyte membrane protein 1 (PfEMP1), pseudogene, exon2
PFA0700c_CGH	0	0.00393879	0.00393879	1	132	Plasmodium exported protein (hyp10), unknown function
PFA0705c_CGH	-0.0634435	-1.76421	-1.70077	1	133	stevor pseudogene
PFA0710c_CGH	-0.127767	-1.24432	-1.11656	1	134	rifin
PFA0715c_CGH	0	-0.244355	-0.244355	1	135	Plasmodium exported protein (hyp7), unknown function
PFA0720w_CGH	0	-0.269527	-0.269527	1	136	hypothetical protein
PFA0725w_CGH	0	-0.320636	-0.320636	1	137	Surface-associated interspersed protein 1.3 (SURFIN 1.3)
PFA0735w_CGH	0	-0.866358	-0.866358	1	139	Plasmodium exported protein (PHISTa), unknown function
PFA0740w_CGH	0	0.230767	0.230767	1	140	rifin
PFA0745w_CGH	-0.13624	2.15921	2.29545	1	141	rifin
PFA0750w_CGH	0	0.135298	0.135298	1	142	stevor
PFA0755w_CGH	0.000780536	1.69798	1.6972	1	143	erythrocyte membrane protein 1 (PfEMP1) pseudogene
PFA0760w_CGH	0	2.069	2.069	1	144	rifin
PFA0765c_CGH	0	1.15065	1.15065	1	145	erythrocyte membrane protein 1 (PfEMP1)
PFB0010w_CGH	0	0.98888	0.98888	2	146	erythrocyte membrane protein 1 (PfEMP1)
PFB0015c_CGH	0	0.340838	0.340838	2	147	rifin
PFB0020c_CGH	0	0.184444	0.184444	2	148	erythrocyte membrane protein 1 (PfEMP1), exon2
PFB0025c_CGH	0	0.436414	0.436414	2	149	stevor
PFB0030c_CGH	0.0913503	0.495002	0.403652	2	150	rifin
PFB0035c_CGH	0	0.602928	0.602928	2	151	rifin
PFB0040c_CGH	-0.00118068	0.580658	0.581839	2	152	rifin
PFB0045c_CGH	-0.204147	-1.18332	-0.979169	2	153	erythrocyte membrane protein 1 (PfEMP1), truncated
PFB0050c_CGH	0	1.11964	1.11964	2	154	stevor pseudogene
PFB0055c_CGH	0	0	0	2	155	rifin
PFB0056c_CGH	0.298298	0.696221	0.397922	2	156	hypothetical protein
PFB0060w_CGH	0	0.679538	0.679538	2	157	rifin
PFB0065w_CGH	0	0.514641	0.514641	2	158	stevor, putative
PFB0070w_CGH	0	0	0	2	159	Plasmodium exported protein (hyp10), unknown function
PFB0075c_CGH	0	-0.783331	-0.783331	2	160	Plasmodium exported protein (hyp9), unknown function
PFB0080c_CGH	0	0.142976	0.142976	2	161	Plasmodium exported protein (PHISTb), unknown function
PFB0085c_CGH	0	0	0	2	162	DnaJ protein, putative
PFB0090c_CGH	0	-0.138693	-0.138693	2	163	RESA-like protein with PHIST and DnaJ domains
PFB0095c_CGH	0	0	0	2	164	erythrocyte membrane protein 3
PFB0100c_CGH	0	-1.04497	-1.04497	2	165	knob associated histidine-rich protein
PFB0105c_CGH	0	-0.367934	-0.367934	2	166	Plasmodium exported protein (PHISTc), unknown function
PFB0106c_CGH	0	0	0	2	167	Plasmodium exported protein, unknown function
PFB0110w_CGH	0	0	0	2	168	Plasmodium exported protein (hyp11), unknown function
PFB0115w_CGH	0	-0.225842	-0.225842	2	169	conserved Plasmodium protein, unknown function
PFB0120w_CGH	0	-2.57615	-2.57615	2	170	early transcribed membrane protein 2, ETRAMP2
PFB0125c_CGH	0	0.476501	0.476501	2	171	conserved Plasmodium protein, unknown function
PFB0130w_CGH	0	0	0	2	172	octaprenyl pyrophosphate synthase, putative
PFB0140w_CGH	0	0	0	2	173	zinc finger domain containing transmembrane protein
PFB0145c_CGH	0	0	0	2	174	Kid domain containg protein
PFB0150c_CGH	0	0	0	2	175	protein kinase, putative
PFB0160w_CGH	0	0.082067	0.082067	2	176	ERCC1 nucleotide excision repair protein, putative
PFB0161c_CGH	0	0	0	2	177	conserved Plasmodium protein, unknown function
PFB0170w_CGH	0	-0.210412	-0.210412	2	178	conserved Plasmodium protein, unknown function
PFB0175c_CGH	0	-0.219658	-0.219658	2	179	nucleolar preribosomal assembly protein, putative
PFB0177c_CGH	0	-0.0458099	-0.0458099	2	180	conserved Plasmodium protein, unknown function
PFB0180w_CGH	0	0	0	2	181	5'-3' exonuclease, N-terminal resolvase-like domain, putative
PFB0185w_CGH	0	0	0	2	182	conserved Plasmodium protein, unknown function
PFB0190c_CGH	0	0	0	2	183	conserved Plasmodium protein containing Sell domains
PFB0194w_CGH	0	0	0	2	184	conserved Plasmodium protein, unknown function
PFB0195c_CGH	0	0	0	2	185	conserved Plasmodium protein, unknown function
PFB0200c_CGH	0	0.161979	0.161979	2	186	aminotransferase, classes I and II, putative
PFB0205c_CGH	0	0	0	2	187	5'-3' exonuclease, putative
PFB0210c_CGH	0	-0.868671	-0.868671	2	188	hexose transporter, PfHT1
PFB0215c_CGH	0	0	0	2	189	3'-5' exonuclease, putative
PFB0220w_CGH	0	-0.996712	-0.996712	2	190	ubiE/COQ5 methyltransferase family, putative
PFB0225c_CGH	0	-0.0888007	-0.0888007	2	191	conserved Plasmodium protein, unknown function
PFB0230c_CGH	0	-0.188345	-0.188345	2	192	MORN repeat containing protein
PFB0235w_CGH	0	-0.297311	-0.297311	2	193	conserved Plasmodium protein, unknown function
PFB0240w_CGH	0	0	0	2	194	conserved Plasmodium protein, unknown function
PFB0245c_CGH	0	-0.205166	-0.205166	2	195	DNA-directed RNA polymerase II 16 kDa subunit, putative
PFB0250w_CGH	0	-0.186739	-0.186739	2	196	conserved Plasmodium protein, unknown function
PFB0255w_CGH	0	0	0	2	197	conserved Plasmodium protein, unknown function
PFB0257c_CGH	0	-0.36429	-0.36429	2	198	conserved Plasmodium protein with pleckstrin homology domain
PFB0260w_CGH	0	-0.535852	-0.535852	2	199	proteasome 26S regulatory subunit, putative
PFB0265c_CGH	0	-0.111669	-0.111669	2	200	DNA repair endonuclease, putative
PFB0270w_CGH	0	-0.367557	-0.367557	2	201	iron-sulfur assembly protein, putative
PFB0275w_CGH	0	-0.984516	-0.984516	2	202	metabolite/drug transporter
PFB0279w_CGH	0	0	0	2	203	conserved Plasmodium protein, unknown function
PFB0280w_CGH	0	-0.0296739	-0.0296739	2	204	EPSP-SK, putative
PFB0285c_CGH	0	0	0	2	205	conserved Plasmodium protein, unknown function
PFB0290c_CGH	0	0	0	2	206	transcription factor, putative
PFB0295w_CGH	0	0	0	2	207	adenylosuccinate lyase, putative
PFB0300c_CGH	0	0	0	2	208	merozoite surface protein 2 precursor
PFB0305c_CGH	0	0	0	2	209	merozoite surface protein 5
PFB0310c_CGH	0	-0.337545	-0.337545	2	210	merozoite surface protein 4
PFB0315w_CGH	0	0	0	2	211	41 kDa antigen
PFB0320c_CGH	0	-0.458507	-0.458507	2	212	iron-sulfur assembly protein, putative
PFB0325c_CGH	0	-0.31404	-0.31404	2	213	serine repeat antigen 8 (SERA-8)
PFB0330c_CGH	0	-0.0779118	-0.0779118	2	214	serine repeat antigen 7 (SERA-7)
PFB0335c_CGH	0	-0.383624	-0.383624	2	215	serine repeat antigen 6 (SERA-6)
PFB0340c_CGH	0	0	0	2	216	serine repeat antigen 5 (SERA-5)
PFB0345c_CGH	0	-0.343359	-0.343359	2	217	serine repeat antigen 4 (SERA-4)
PFB0350c_CGH	0	-0.117653	-0.117653	2	218	serine repeat antigen 3 (SERA-3)
PFB0355c_CGH	0	-0.487404	-0.487404	2	219	serine repeat antigen 2 (SERA-2)
PFB0360c_CGH	0	0	0	2	220	serine repeat antigen 1 (SERA-1)
PFB0365w_CGH	0	-0.148904	-0.148904	2	221	conserved Plasmodium protein, unknown function
PFB0370c_CGH	0	0.0620565	0.0620565	2	222	RNA-binding protein, putative
PFB0375w_CGH	0	0	0	2	223	conserved Plasmodium protein, unknown function
PFB0380c_CGH	0	0	0	2	224	conserved Plasmodium protein, unknown function
PFB0385w_CGH	0	-0.180386	-0.180386	2	225	apicoplast ACP
PFB0390w_CGH	0	0	0	2	226	apicoplast ribosomal releasing factor precursor, putative
PFB0391c_CGH	0	-0.264487	-0.264487	2	227	conserved Plasmodium protein, unknown function
PFB0395w_CGH	0	-0.2027	-0.2027	2	228	conserved Plasmodium protein, unknown function
PFB0400w_CGH	0	0	0	2	229	transmission-blocking target antigen s230 paralog
PFB0405w_CGH	0	0	0	2	230	transmission-blocking target antigen s230
PFB0410c_CGH	0	-0.205258	-0.205258	2	231	phospholipase A2, putative
PFB0415c_CGH	0	-0.287558	-0.287558	2	232	3' exoribonuclease, putative
PFB0420w_CGH	0	-0.359882	-0.359882	2	233	2C-methyl-D-erythritol 2,4-cyclodiphosphate synthase
PFB0425c_CGH	0	0	0	2	234	conserved Plasmodium protein, unknown function
PFB0435c_CGH	0	-0.127676	-0.127676	2	235	transporter, putative
PFB0440c_CGH	0	0	0	2	236	conserved Plasmodium protein, unknown function
PFB0445c_CGH	0	0	0	2	237	DEAD box helicase, UAP56
PFB0450w_CGH	0	-0.806873	-0.806873	2	238	Sec61 gamma subunit, putative
PFB0455w_CGH	0	-0.789482	-0.789482	2	239	60S ribosomal protein L37ae, putative
PFB0460c_CGH	0	0	0	2	240	conserved Plasmodium protein, unknown function
PFB0465c_CGH	0	-0.414437	-0.414437	2	241	monocarboxylate transporter, putative
PFB0467w_CGH	0	0.0577643	0.0577643	2	242	50S ribosomal protein L33, putative
PFB0470w_CGH	0	0.298253	0.298253	2	243	conserved Plasmodium protein, unknown function
PFB0475c_CGH	0	-0.0615493	-0.0615493	2	244	conserved Plasmodium family, unknown function
PFB0480w_CGH	0	-0.417152	-0.417152	2	245	SNARE protein
PFB0485c_CGH	0	0	0	2	246	conserved Plasmodium protein, unknown function
PFB0490c_CGH	0	-0.339042	-0.339042	2	247	conserved Plasmodium protein, unknown function
PFB0495w_CGH	0	0.0808343	0.0808343	2	248	conserved Plasmodium protein, unknown function
PFB0500c_CGH	0	0	0	2	249	Rab5a, GTPase
PFB0501c_CGH	0	-0.438159	-0.438159	2	250	ubiquinol-cytochrome c chaperone, putative
PFB0505c_CGH	0	-0.0148626	-0.0148626	2	251	3-oxoacyl-(acyl carrier protein) synthase III, putative
PFB0510w_CGH	0	-0.137054	-0.137054	2	252	GAF domain-related protein, putative
PFB0515w_CGH	0	0	0	2	253	Dolichol-linked oligosaccharide biosynthesis enzyme, putative
PFB0520w_CGH	0	-0.157081	-0.157081	2	254	protein kinase, putative
PFB0525w_CGH	0	-0.0768635	-0.0768635	2	255	asparagine -- tRNA ligase, putative
PFB0530c_CGH	0	-0.306698	-0.306698	2	256	conserved Plasmodium protein, unknown function
PFB0535w_CGH	0	-0.211962	-0.211962	2	257	GDP-fructose:GMP antiporter, putative
PFB0540w_CGH	0	-0.644898	-0.644898	2	258	conserved Plasmodium protein, unknown function
PFB0545c_CGH	0	-0.511559	-0.511559	2	259	mitochondrial ribosomal protein L12 precursor, putative
PFB0550w_CGH	0	-0.17534	-0.17534	2	260	peptide chain release factor subunit 1, putative
PFB0555c_CGH	0	-0.00551406	-0.00551406	2	261	conserved Plasmodium membrane protein, unknown function
PFB0560w_CGH	0	0	0	2	262	conserved Plasmodium protein, unknown function
PFB0570w_CGH	0	-0.69585	-0.69585	2	263	SPATR protein, putative
PFB0575c_CGH	0	0.29855	0.29855	2	264	conserved Plasmodium protein, unknown function
PFB0580w_CGH	0	-0.627053	-0.627053	2	265	multidrug efflux pump, putative
PFB0585w_CGH	0	0	0	2	266	Leu/Phe-tRNA protein transferase, putative
PFB0590w_CGH	0	0	0	2	267	conserved Plasmodium protein, unknown function
PFB0595w_CGH	0	-0.629075	-0.629075	2	268	heat shock 40 kDa protein, putative
PFB0600c_CGH	0	0	0	2	269	conserved Plasmodium protein, unknown function
PFB0605w_CGH	0	0	0	2	270	protein kinase, putative
PFB0610c_CGH	0	-0.804241	-0.804241	2	271	conserved Plasmodium protein, unknown function
PFB0615c_CGH	0	0	0	2	272	conserved Plasmodium protein, unknown function
PFB0620w_CGH	0	0	0	2	273	conserved Plasmodium protein, unknown function
PFB0625w_CGH	0	-0.212997	-0.212997	2	274	conserved Plasmodium protein, unknown function
PFB0630c_CGH	0	-0.00591357	-0.00591357	2	275	conserved Plasmodium protein, unknown function
PFB0635w_CGH	0	-1.35087	-1.35087	2	276	T-complex protein 1, putative
PFB0640c_CGH	0	-0.23189	-0.23189	2	277	sec31p putative
PFB0645c_CGH	0	-0.568417	-0.568417	2	278	mitochondrial large ribosomal subunit, putative
PFB0650w_CGH	0	0	0	2	279	conserved Plasmodium protein, unknown function
PFB0655c_CGH	0	0	0	2	280	conserved Plasmodium protein, unknown function
PFB0660w_CGH	0	0.382023	0.382023	2	281	conserved Plasmodium protein, unknown function
PFB0665w_CGH	0	-0.243589	-0.243589	2	282	serine/threonine protein kinase, putative
PFB0670c_CGH	0	0	0	2	283	conserved Plasmodium protein, unknown function
PFB0675w_CGH	0	0	0	2	284	conserved Plasmodium membrane protein, unknown function
PFB0680w_CGH	0	0	0	2	285	conserved Plasmodium protein, unknown function
PFB0685c_CGH	0	0	0	2	286	acyl-CoA synthetase, PfACS9
PFB0687c_CGH	0	-0.398567	-0.398567	2	287	RING zinc finger protein, putative
PFB0690w_CGH	0	-0.540093	-0.540093	2	288	conserved Plasmodium protein, unknown function
PFB0695c_CGH	0	-0.224718	-0.224718	2	289	acyl-CoA synthetase, PfACS8
PFB0700c_CGH	0	-0.185776	-0.185776	2	290	conserved Plasmodium protein, unknown function
PFB0705w_CGH	0	0	0	2	291	conserved Plasmodium protein, unknown function
PFB0710c_CGH	0	-0.195528	-0.195528	2	292	conserved Plasmodium protein, unknown function
PFB0715w_CGH	0	-0.222732	-0.222732	2	293	DNA-directed RNA polymerase II second largest subunit, putative
PFB0720c_CGH	0	0	0	2	294	origin recognition complex subunit 5
PFB0725c_CGH	-0.00273394	-0.935587	-0.932853	2	295	zinc-finger domain containing protein
PFB0730w_CGH	0	-0.000333931	-0.000333931	2	296	dead/deah box helicase, putative
PFB0735c_CGH	0	-0.266698	-0.266698	2	297	conserved Plasmodium protein, unknown function
PFB0745w_CGH	0	0	0	2	298	conserved Plasmodium protein, unknown function
PFB0750w_CGH	0	-0.0179454	-0.0179454	2	299	vacuolar protein-sorting protein VPS45, putative
PFB0755w_CGH	0	0	0	2	300	conserved Plasmodium family, unknown function
PFB0760w_CGH	0	-0.448502	-0.448502	2	301	MtN3-like protein
PFB0765w_CGH	0	0	0	2	302	conserved Plasmodium protein, unknown function
PFB0770c_CGH	0	-0.273306	-0.273306	2	303	conserved Plasmodium membrane protein, unknown function
PFB0775w_CGH	0	0	0	2	304	conserved Plasmodium protein, unknown function
PFB0790c_CGH	0	-0.587269	-0.587269	2	305	conserved Plasmodium membrane protein, unknown function
PFB0795w_CGH	0	-0.503125	-0.503125	2	306	ATP synthase F1, alpha subunit, putative
PFB0800c_CGH	0	0	0	2	307	conserved Plasmodium protein, unknown function
PFB0805c_CGH	0	-0.610632	-0.610632	2	308	clathrin coat assembly protein, putative
PFB0810w_CGH	0	0	0	2	309	conserved Plasmodium protein, unknown function
PFB0814c_CGH	0	-0.167654	-0.167654	2	310	hypothetical protein
PFB0815w_CGH	0	-0.664313	-0.664313	2	311	Calcium-dependent protein kinase 1
PFB0820c_CGH	0	0	0	2	312	conserved Plasmodium protein, unknown function
PFB0826c_CGH	0	-0.0100322	-0.0100322	2	313	conserved Plasmodium protein, unknown function
PFB0830w_CGH	0	-0.699641	-0.699641	2	314	40S ribosomal protein S26e, putative
PFB0835c_CGH	0	-0.197468	-0.197468	2	315	conserved Plasmodium protein, unknown function
PFB0840w_CGH	-0.00365018	-1.04463	-1.04098	2	316	replication factor C, subunit 2
PFB0845w_CGH	0	0	0	2	317	conserved Plasmodium membrane protein, unknown function
PFB0855c_CGH	0	-0.297623	-0.297623	2	318	apicoplast RNA methyltransferase precursor, putative
PFB0860c_CGH	0	-0.43489	-0.43489	2	319	dead/deah box helicase, putative
PFB0865w_CGH	0	-0.66019	-0.66019	2	320	small nuclear ribonucleoprotein, putative
PFB0870w_CGH	0	-0.195348	-0.195348	2	321	conserved Plasmodium protein, unknown function
PFB0875c_CGH	0	-0.233299	-0.233299	2	322	Chromatin-binding protein, putative
PFB0877c_CGH	0	-0.336641	-0.336641	2	323	hypothetical protein
PFB0880w_CGH	0	-1.0573	-1.0573	2	324	conserved protein, unknown function
PFB0885w_CGH	0	0.342326	0.342326	2	325	40S ribosomal protein S30, putative
PFB0886c_CGH	0	-0.801123	-0.801123	2	326	conserved Plasmodium protein, unknown function
PFB0888w_CGH	0	-0.41795	-0.41795	2	327	ribosome associated membrane protein RAMP4, putative
PFB0890c_CGH	0	0	0	2	328	pseudouridine synthetase, putative
PFB0895c_CGH	0	-0.107631	-0.107631	2	329	replication factor C subunit 1, putative
PFB0900c_CGH	0	-0.259	-0.259	2	330	Plasmodium exported protein (PHISTc), unknown function
PFB0905c_CGH	0	-0.0651871	-0.0651871	2	331	Plasmodium exported protein (PHISTc), unknown function
PFB0910w_CGH	0	0	0	2	332	Plasmodium exported protein, unknown function
PFB0915w_CGH	0	-0.0848746	-0.0848746	2	333	liver stage antigen 3
PFB0920w_CGH	0	0	0	2	334	DnaJ protein, putative
PFB0921c_CGH	0	0.00759165	0.00759165	2	335	Plasmodium exported protein, unknown function
PFB0923c_CGH	0	-0.123772	-0.123772	2	336	Plasmodium exported protein, unknown function
PFB0925w_CGH	0	0	0	2	337	DnaJ protein, putative
PFB0926c_CGH	0	0.470278	0.470278	2	338	Plasmodium exported protein (hyp2), unknown function
PFB0930w_CGH	0	0	0	2	339	Plasmodium exported protein (hyp9), unknown function
PFB0932w_CGH	0	0	0	2	340	Plasmodium exported protein (hyp9), unknown function
PFB0935w_CGH	0	0	0	2	341	cytoadherence linked asexual protein 2
PFB0946c_CGH	0	-0.661875	-0.661875	2	342	conserved Plasmodium falciparum protein family
PFB0950w_CGH	0	0	0	2	343	conserved Plasmodium falciparum protein family
PFB0951w_CGH	0	1.23592	1.23592	2	344	hypothetical protein, pseudogene
PFB0953w_CGH	0	0	0	2	345	Plasmodium exported protein (hyp15), unknown function
PFB0954c_CGH	0	0	0	2	346	conserved Plasmodium protein, unknown function, pseudogene
PFB0955w_CGH	0	-0.200778	-0.200778	2	347	stevor
PFB0960c_CGH	0	0.529732	0.529732	2	348	Pfmc-2TM family pseudogene
PFB0965c_CGH	-0.0836296	-0.386299	-0.302669	2	349	hypothetical protein, pseudogene
PFB0970c_CGH	0	0.144971	0.144971	2	350	Plasmodium exported protein, unknown function
PFB0972w_CGH	0.149346	-0.00924219	-0.158588	2	351	hypothetical protein
PFB0973c_CGH	0	-0.369583	-0.369583	2	352	hypothetical protein
PFB0974c_CGH	-0.098686	-2.33634	-2.23765	2	353	erythrocyte membrane protein 1 (PfEMP1), truncated, degenerate
PFB0985c_CGH	-0.340274	0.958212	1.29849	2	354	Pfmc-2TM Maurer's cleft two transmembrane protein
PFB0995w_CGH	0	0.82613	0.82613	2	355	Plasmodium exported protein (hyp5), unknown function
PFB1000w_CGH	0	-1.05564	-1.05564	2	356	rifin
PFB1005w_CGH	0	0.0643372	0.0643372	2	357	rifin
PFB1010w_CGH	0	0	0	2	358	rifin
PFB1015w_CGH	0	0	0	2	359	rifin
PFB1020w_CGH	0	0	0	2	360	stevor
PFB1025w_CGH	-0.0862362	0.812686	0.898922	2	361	erythrocyte membrane protein 1 (PfEMP1), truncated, degenerate
PFB1030w_CGH	0	-3.42837	-3.42837	2	362	conserved Plasmodium falciparum protein family
PFB1035w_CGH	0	0	0	2	363	rifin
PFB1040w_CGH	0	0	0	2	364	rifin
PFB1045w_CGH	0	0	0	2	365	erythrocyte membrane protein 1 (PfEMP1), truncated
PFB1050w_CGH	0	1.60677	1.60677	2	366	rifin
PFB1055c_CGH	0	1.59221	1.59221	2	367	erythrocyte membrane protein 1 (PfEMP1)
PFB1070w_CGH	0	0	0	2	369	null
PFC0002c_CGH	-0.293423	2.1033	2.39672	3	370	hypothetical protein, conserved in P. falciparum
PFC0005w_CGH	0	0.241646	0.241646	3	371	PfEMP1
PFC0010c_CGH	0	0.570419	0.570419	3	372	rifin
PFC0015c_CGH	1.45201	3.70981	2.2578	3	373	VAR C, pseudogene
PFC0025c_CGH	0	0	0	3	374	stevor
PFC0030c_CGH	0	0	0	3	375	rifin
PFC0035w_CGH	0	0	0	3	376	rifin
PFC0040w_CGH	0	0.274583	0.274583	3	377	rifin
PFC0045w_CGH	0	-0.00767501	-0.00767501	3	378	rifin
PFC0050c_CGH	0	0	0	3	379	acyl-CoA synthetase, PfACS2
PFC0055w_CGH	0	0	0	3	380	Plasmodium exported protein (hyp13), unknown function
PFC0060c_CGH	0	0	0	3	381	Serine/Threonine protein kinase, FIKK family
PFC0065c_CGH	0	0.214001	0.214001	3	382	alpha/beta hydrolase protein, putative
PFC0070c_CGH	0	0.528698	0.528698	3	383	Plasmodium exported protein, unknown function
PFC0075c_CGH	0	-0.562238	-0.562238	3	384	Plasmodium exported protein, unknown function
PFC0080c_CGH	0	0.425021	0.425021	3	385	Plasmodium exported protein (hyp1), unknown function
PFC0085c_CGH	0	-0.527529	-0.527529	3	386	Plasmodium exported protein, unknown function
PFC0090w_CGH	0	-0.641806	-0.641806	3	387	Plasmodium exported protein, unknown function
PFC0095c_CGH	0	0	0	3	388	conserved Plasmodium protein, unknown function
PFC0100c_CGH	0	-0.0553249	-0.0553249	3	389	regulatory protein, putative
PFC0105w_CGH	0	0	0	3	390	serine/threonine protein kinase, putative
PFC0110w_CGH	0	-0.515601	-0.515601	3	391	Cytoadherence linked asexual protein 3.2
PFC0115c_CGH	0	-0.532125	-0.532125	3	392	erythrocyte membrane protein 1 (PfEMP1) pseudogene
PFC0120w_CGH	0	0	0	3	393	Cytoadherence linked asexual protein 3.1
PFC0125w_CGH	0	0	0	3	394	ABC transporter, (TAP family), putative
PFC0126c_CGH	0	0.64528	0.64528	3	395	PFMNL-1 CISD1-like iron-sulfur protein, putative
PFC0130c_CGH	0	-0.436269	-0.436269	3	396	RNA binding protein, conserved
PFC0135c_CGH	0	0.158242	0.158242	3	397	exportin 1, putative
PFC0140c_CGH	0	-0.170237	-0.170237	3	398	N-ethylmaleimide-sensitive fusion protein, putative
PFC0145c_CGH	0	0	0	3	399	conserved Plasmodium protein, unknown function
PFC0150w_CGH	0	-0.228731	-0.228731	3	400	HAD superfamily protein, putative
PFC0155c_CGH	-0.0357116	-0.783822	-0.74811	3	401	DNA-directed RNA polymerase subunit I, putative
PFC0160w_CGH	0	0	0	3	402	binding protein, putative
PFC0165w_CGH	0	0	0	3	403	spindle pole body protein, putative
PFC0166w_CGH	0	-0.592864	-0.592864	3	404	plasmoredoxin
PFC0170c_CGH	0	-0.298339	-0.298339	3	405	dihydrolipoamide acyltransferase, putative
PFC0175w_CGH	0	0	0	3	406	IBR domain protein, putative
PFC0176c_CGH	0	-0.0439262	-0.0439262	3	407	conserved Plasmodium protein, unknown function
PFC0180c_CGH	0	-0.194825	-0.194825	3	408	membrane skeletal protein, putative
PFC0185w_CGH	0	0	0	3	409	membrane skeletal protein IMC1-related
PFC0190c_CGH	0	0	0	3	410	EH (Eps15 homology) protein
PFC0191c_CGH	0	-0.294586	-0.294586	3	411	hypothetical protein
PFC0195w_CGH	0	0	0	3	412	conserved Plasmodium protein, unknown function
PFC0200w_CGH	0	-0.540401	-0.540401	3	413	60S ribosomal protein L44, putative
PFC0205c_CGH	0	-0.280193	-0.280193	3	414	1-cys-glutaredoxin-like protein-1
PFC0210c_CGH	0	-0.226362	-0.226362	3	415	circumsporozoite (CS) protein
PFC0215c_CGH	0	0	0	3	416	conserved Plasmodium protein, unknown function
PFC0220w_CGH	0	0	0	3	417	conserved Plasmodium membrane protein, unknown function
PFC0221c_CGH	0	-0.0107713	-0.0107713	3	418	conserved Plasmodium protein, unknown function
PFC0225c_CGH	0	-0.716816	-0.716816	3	419	elongation factor (EF-TS), putative
PFC0230c_CGH	0	0	0	3	420	conserved Plasmodium protein, unknown function
PFC0235w_CGH	0	0	0	3	421	conserved Plasmodium protein, unknown function
PFC0240c_CGH	0	0	0	3	422	conserved Plasmodium membrane protein, unknown function
PFC0241w_CGH	0	-0.384513	-0.384513	3	423	conserved Plasmodium protein, unknown function
PFC0245c_CGH	0	0	0	3	424	conserved Plasmodium protein, unknown function
PFC0250c_CGH	0	0	0	3	425	AP endonuclease (DNA-(apurinic or apyrimidinic site) lyase), putative
PFC0255c_CGH	0	-0.088535	-0.088535	3	426	ubiquitin-conjugating enzyme E2, putative
PFC0260w_CGH	0	-0.0787857	-0.0787857	3	427	P-loop containing nucleoside triphospahte hydrolase, putative
PFC0261c_CGH	0	-0.755351	-0.755351	3	428	conserved Plasmodium protein, unknown function
PFC0262c_CGH	0	0.238279	0.238279	3	429	conserved Plasmodium protein, unknown function
PFC0265c_CGH	0	0	0	3	430	conserved Plasmodium protein, unknown function
PFC0270w_CGH	0	-0.613631	-0.613631	3	431	activator of Hsp90 ATPase, putative
PFC0271c_CGH	0	-0.614195	-0.614195	3	432	glutaredoxin 1
PFC0275w_CGH	0	-0.820327	-0.820327	3	433	FAD-dependent glycerol-3-phosphate dehydrogenase, putative
PFC0280c_CGH	0	-0.0260694	-0.0260694	3	434	conserved Plasmodium protein, unknown function
PFC0281w_CGH	-0.0408021	-1.33542	-1.29462	3	435	conserved Plasmodium protein, unknown function
PFC0282w_CGH	0	-0.0628917	-0.0628917	3	436	conserved Plasmodium protein, unknown function
PFC0285c_CGH	0	-0.547096	-0.547096	3	437	T-complex protein beta subunit, putative
PFC0290w_CGH	0	-1.03014	-1.03014	3	438	40S ribosomal protein S23, putative
PFC0295c_CGH	0	-1.29666	-1.29666	3	439	40S ribosomal protein S12, putative
PFC0300c_CGH	0	-0.828462	-0.828462	3	440	60S ribosomal protein L7, putative
PFC0305w_CGH	0	0	0	3	441	EB1 homolog, putative
PFC0310c_CGH	0	0	0	3	442	ATP-dependent CLP protease, putative
PFC0315c_CGH	0	-0.067773	-0.067773	3	443	conserved Plasmodium protein, unknown function
PFC0320w_CGH	0	-0.271624	-0.271624	3	444	conserved Plasmodium protein, unknown function
PFC0325c_CGH	0	-0.0596302	-0.0596302	3	445	conserved Plasmodium protein, unknown function
PFC0330w_CGH	0	-0.0470648	-0.0470648	3	446	conserved Plasmodium protein, unknown function
PFC0335c_CGH	0	0	0	3	447	conserved Plasmodium protein, unknown function
PFC0340w_CGH	0	-0.236245	-0.236245	3	448	DNA polymerase epsilon subunit B, putative
PFC0345w_CGH	0	0	0	3	449	conserved Plasmodium protein, unknown function
PFC0350c_CGH	0	-0.187151	-0.187151	3	450	TCP-1/cpn60 chaperonin family
PFC0355c_CGH	-0.0139246	0.721778	0.735703	3	451	conserved Plasmodium protein, unknown function
PFC0360w_CGH	0	-0.577326	-0.577326	3	452	Activator of Hsp90 ATPase homolog 1-like protein, putative
PFC0365w_CGH	0	-0.314301	-0.314301	3	453	PRP19-like protein, putative
PFC0370w_CGH	0	-0.0505464	-0.0505464	3	454	conserved Plasmodium protein, unknown function
PFC0371w_CGH	0	0	0	3	455	conserved protein, unknown function
PFC0375c_CGH	0	-0.839578	-0.839578	3	456	U2 snRNP spliceosome subunit, putative
PFC0380w_CGH	0	-0.234508	-0.234508	3	457	dual-specificity protein phosphatase, putative
PFC0381c_CGH	0	-0.242293	-0.242293	3	458	conserved Plasmodium protein, unknown function
PFC0385c_CGH	0	-0.393454	-0.393454	3	459	serine/threonine protein kinase, putative
PFC0390w_CGH	0	-1.0207	-1.0207	3	460	N2227-like protein, putative
PFC0395w_CGH	0	-0.635205	-0.635205	3	461	asparagine synthetase, putative
PFC0400w_CGH	0	-1.52644	-1.52644	3	462	60S Acidic ribosomal protein P2, putative
PFC0405c_CGH	0	0	0	3	463	Ribosomal protein L7Ae, putative
PFC0410w_CGH	0	-0.570399	-0.570399	3	464	YT521-B-like family protein, putative
PFC0415c_CGH	0	0	0	3	465	conserved Plasmodium protein, unknown function
PFC0416w_CGH	0.172153	-1.94034	-2.1125	3	466	conserved Plasmodium protein, unknown function
PFC0420w_CGH	0	-0.681768	-0.681768	3	467	calcium-dependent protein kinase 3
PFC0425w_CGH	0	-0.573283	-0.573283	3	468	conserved Plasmodium protein, unknown function
PFC0430w_CGH	0	0	0	3	469	conserved Plasmodium protein, unknown function
PFC0435w_CGH	0	0	0	3	470	conserved Plasmodium protein, unknown function
PFC0440c_CGH	0	0	0	3	471	DEAD box helicase, putative
PFC0441c_CGH	0	0	0	3	472	SAC3/GNAP family-related protein, putative
PFC0445w_CGH	0.0379105	0.221702	0.183792	3	473	Sybindin-like protein, putative
PFC0450w_CGH	0	-0.190303	-0.190303	3	474	conserved Plasmodium protein, unknown function
PFC0455w_CGH	0	0	0	3	475	conserved Plasmodium protein, unknown function
PFC0460w_CGH	0	-0.633335	-0.633335	3	476	conserved Plasmodium protein, unknown function
PFC0465c_CGH	0	0	0	3	477	Pre-mRNA splicing factor, putative
PFC0470w_CGH	0	0	0	3	478	valine -- tRNA ligase, putative
PFC0475c_CGH	0	-0.497331	-0.497331	3	479	phosphatidylinositol 3- and 4-kinase, putative
PFC0485w_CGH	0	-0.354661	-0.354661	3	480	protein kinase, putative
PFC0486c_CGH	0	0	0	3	481	conserved Plasmodium protein, unknown function
PFC0490w_CGH	0	0	0	3	482	conserved Plasmodium protein, unknown function
PFC0495w_CGH	0	-0.0189781	-0.0189781	3	483	plasmepsin VI
PFC0500w_CGH	0	0	0	3	484	conserved protein, unknown function
PFC0505c_CGH	0	0	0	3	485	conserved Plasmodium protein, unknown function
PFC0506w_CGH	0	-0.264746	-0.264746	3	486	conserved Plasmodium protein, unknown function
PFC0510w_CGH	0	-0.72323	-0.72323	3	487	RING zinc finger protein, putative
PFC0515c_CGH	0	0	0	3	488	TPR Domain containing protein
PFC0520w_CGH	0	-1.20607	-1.20607	3	489	26S proteasome regulatory subunit S14, putative
PFC0525c_CGH	0	-0.142753	-0.142753	3	490	glycogen synthase kinase 3
PFC0530w_CGH	0	-0.146199	-0.146199	3	491	transporter, putative
PFC0535w_CGH	0	0	0	3	492	60S ribosomal protein L26, putative
PFC0540w_CGH	0	0.270789	0.270789	3	493	hypothetical protein
PFC0545c_CGH	0	-0.262818	-0.262818	3	494	conserved Plasmodium protein, unknown function
PFC0550w_CGH	0	0	0	3	495	SEL-1 like protein
PFC0555c_CGH	0	0	0	3	496	conserved Plasmodium protein, unknown function
PFC0556c_CGH	0	-1.97917	-1.97917	3	497	apicoplast conserved ycf19 protein precursor, unknown function
PFC0560c_CGH	0	0.378756	0.378756	3	498	conserved Plasmodium protein, unknown function
PFC0565w_CGH	0	0.0459612	0.0459612	3	499	GTP-binding protein EngA, putative
PFC0570c_CGH	0	-0.0435332	-0.0435332	3	500	conserved Plasmodium protein, unknown function
PFC0571c_CGH	0	-0.283768	-0.283768	3	501	conserved Plasmodium protein, unknown function
PFC0575w_CGH	0	0.0385991	0.0385991	3	502	conserved Plasmodium protein, unknown function
PFC0580c_CGH	0	0	0	3	503	conserved Plasmodium protein, unknown function
PFC0581w_CGH	0	-0.240752	-0.240752	3	504	co-chaperone p23, putative
PFC0582c_CGH	0	-0.167851	-0.167851	3	505	vesicle transport v-SNARE protein, putative
PFC0590c_CGH	0	0	0	3	506	der1-like protein, putative
PFC0595c_CGH	0	-1.68465	-1.68465	3	507	serine/threonine protein phosphatase, putative
PFC0600w_CGH	0	-0.125266	-0.125266	3	508	conserved Plasmodium protein, unknown function
PFC0605w_CGH	0	0.293622	0.293622	3	509	conserved Plasmodium protein, unknown function
PFC0610c_CGH	0	-0.184605	-0.184605	3	510	zinc finger protein, putative
PFC0615w_CGH	0	0.059241	0.059241	3	511	conserved Plasmodium protein, unknown function
PFC0625w_CGH	0	0	0	3	512	conserved Plasmodium membrane protein, unknown function
PFC0630w_CGH	0	-0.144604	-0.144604	3	513	zinc finger protein, putative
PFC0635c_CGH	0	-0.0923524	-0.0923524	3	514	translation initiation factor E4, putative
PFC0640w_CGH	0	-1.06036	-1.06036	3	515	CSP and TRAP-related protein (CTRP)
PFC0645w_CGH	0	-0.270255	-0.270255	3	516	conserved Plasmodium protein, unknown function
PFC0650w_CGH	0	0.0420979	0.0420979	3	517	DNA-dependent RNA polymerase, putative
PFC0670c_CGH	0	-0.398145	-0.398145	3	518	conserved Plasmodium protein, unknown function
PFC0675c_CGH	0	-0.305039	-0.305039	3	519	mitochondrial ribosomal protein L29/L47 precursor, putative
PFC0680w_CGH	0	-0.718447	-0.718447	3	520	conserved Plasmodium protein, unknown function
PFC0685w_CGH	0	-0.125695	-0.125695	3	521	conserved Plasmodium membrane protein, unknown function
PFC0690c_CGH	0	-0.685431	-0.685431	3	522	conserved Plasmodium protein, unknown function
PFC0695w_CGH	0	-0.746245	-0.746245	3	523	conserved Plasmodium protein, unknown function
PFC0700c_CGH	0	-0.378428	-0.378428	3	524	conserved Plasmodium protein, unknown function
PFC0701w_CGH	0	0	0	3	525	mitochondrial ribosomal protein L27 precursor, putative
PFC0705c_CGH	0	0	0	3	526	conserved Plasmodium protein, unknown function
PFC0710w_CGH	0	0	0	3	527	null
PFC0715c_CGH	0	-0.562481	-0.562481	3	528	conserved Plasmodium protein, unknown function
PFC0720w_CGH	0	-0.266995	-0.266995	3	529	conserved Plasmodium protein, unknown function
PFC0725c_CGH	0	-0.764625	-0.764625	3	530	formate-nitrate transporter, putative
PFC0730w_CGH	0	-0.209451	-0.209451	3	531	HVA22/TB2/DP1 family protein, putative
PFC0735w_CGH	0	-0.358694	-0.358694	3	532	40S ribosomal protein S15A, putative
PFC0740c_CGH	0	0	0	3	533	binding protein, putative
PFC0745c_CGH	0	0	0	3	534	proteasome component C8, putative
PFC0750w_CGH	0	-0.159048	-0.159048	3	535	conserved Plasmodium protein, unknown function
PFC0755c_CGH	0	0	0	3	536	protein kinase, predicted
PFC0760c_CGH	0	-0.231336	-0.231336	3	537	conserved Plasmodium protein, unknown function
PFC0765c_CGH	0	-0.270037	-0.270037	3	538	conserved Plasmodium protein, unknown function
PFC0770c_CGH	0	0	0	3	539	kinesin-related protein, putative
PFC0775w_CGH	0	-0.947447	-0.947447	3	540	40S ribosomal protein S11, putative
PFC0780w_CGH	0	-0.188768	-0.188768	3	541	CPSF (cleavage and polyadenylation specific factor), subunit A, putative
PFC0785c_CGH	0	-0.458827	-0.458827	3	542	proteasome regulatory protein, putative
PFC0790w_CGH	0	-0.0616295	-0.0616295	3	543	conserved Plasmodium protein, unknown function
PFC0795w_CGH	0	0	0	3	544	conserved Plasmodium protein, unknown function
PFC0800w_CGH	0	-0.0445521	-0.0445521	3	545	band 7-related protein
PFC0805w_CGH	0	-0.244719	-0.244719	3	546	DNA-directed RNA polymerase II, putative
PFC0810c_CGH	0	-0.358043	-0.358043	3	547	conserved Plasmodium protein, unknown function
PFC0815c_CGH	0	-0.470948	-0.470948	3	548	conserved Plasmodium protein, unknown function
PFC0820w_CGH	0	-0.171178	-0.171178	3	549	conserved Plasmodium protein, unknown function
PFC0825c_CGH	0	-0.365309	-0.365309	3	550	cleavage and polyadenylation specificity factor protein, putative
PFC0830w_CGH	0	-0.509088	-0.509088	3	551	trophozoite stage antigen
PFC0831w_CGH	0	-0.59944	-0.59944	3	552	triosephophate isomerase, putative
PFC0835c_CGH	0	0.343908	0.343908	3	553	conserved protein, unknown function
PFC0840w_CGH	0	0	0	3	554	P-type ATPase, putative
PFC0845c_CGH	0	-0.0188324	-0.0188324	3	555	ubiquitin--protein ligase, putative
PFC0850c_CGH	0	0	0	3	556	endonuclease/exonuclease/phosphatase family protein, putative
PFC0855w_CGH	0	-0.835231	-0.835231	3	557	ubiquitin-conjugating enzyme, putative
PFC0860w_CGH	0	-0.172421	-0.172421	3	558	kinesin, putative
PFC0865w_CGH	0	-0.885774	-0.885774	3	559	RNA-binding protein, putative
PFC0870w_CGH	0	-0.687607	-0.687607	3	560	elongation factor 1 (EF-1), putative
PFC0875w_CGH	0	-0.0188321	-0.0188321	3	561	ABC transporter, putative
PFC0880c_CGH	0	0	0	3	562	conserved Plasmodium protein, unknown function
PFC0885c_CGH	0	-0.998881	-0.998881	3	563	conserved Plasmodium protein, unknown function
PFC0886w_CGH	0	-1.17637	-1.17637	3	564	conserved Plasmodium protein, unknown function
PFC0890w_CGH	0	-0.269893	-0.269893	3	565	SNARE protein
PFC0895w_CGH	0	0	0	3	566	CPW-WPC family protein
PFC0900w_CGH	-0.113408	-1.81318	-1.69978	3	567	T-complex protein 1 epsilon subunit, putative
PFC0905c_CGH	0	-0.0796252	-0.0796252	3	568	conserved Plasmodium protein, unknown function
PFC0910w_CGH	0	0	0	3	569	conserved Plasmodium protein, unknown function
PFC0911c_CGH	0	-0.421031	-0.421031	3	570	conserved Plasmodium protein, unknown function
PFC0912w_CGH	0	-0.592304	-0.592304	3	571	conserved Plasmodium protein, unknown function
PFC0915w_CGH	0	-0.033746	-0.033746	3	572	ATP-dependent RNA helicase, putative
PFC0920w_CGH	0	-0.708782	-0.708782	3	573	histone H2A variant, putative
PFC0925w_CGH	0	-0.523579	-0.523579	3	574	endonuclease, putative
PFC0930c_CGH	0	-0.110361	-0.110361	3	575	conserved Plasmodium protein, unknown function
PFC0935c_CGH	0	-0.415437	-0.415437	3	576	N-acetylglucosamine-1-phosphate transferase, putative
PFC0940c_CGH	0	0	0	3	577	conserved Plasmodium protein, unknown function
PFC0945w_CGH	0	-0.10963	-0.10963	3	578	protein kinase, putative
PFC0950c_CGH	0	-0.0573575	-0.0573575	3	579	peptidase, putative
PFC0955w_CGH	0	-0.0378591	-0.0378591	3	580	ATP-dependent RNA helicase, putative
PFC0960c_CGH	0	-0.122117	-0.122117	3	581	conserved Plasmodium protein, unknown function
PFC0965w_CGH	0	0	0	3	582	conserved Plasmodium protein, unknown function
PFC0970w_CGH	0	0	0	3	583	conserved Plasmodium membrane protein, unknown function
PFC0975c_CGH	0	0.34632	0.34632	3	584	PFCYP19, cyclophilin, peptidyl-prolyl cis-trans isomerase
PFC0980c_CGH	0	-0.746037	-0.746037	3	585	RNA triphosphatase
PFC0990c_CGH	0	-0.475679	-0.475679	3	586	conserved Plasmodium protein, unknown function
PFC0995c_CGH	0	-0.299382	-0.299382	3	587	acyl CoA:diacylglycerol acyltransferase, putative
PFC1000w_CGH	0	-0.540991	-0.540991	3	588	regulator of initiation factor 2 (eIF2)
PFC1005c_CGH	0	0	0	3	589	iron-sulfur cluster assembly accessory protein, putative
PFC1010w_CGH	0	-0.307541	-0.307541	3	590	conserved Plasmodium protein, unknown function
PFC1011c_CGH	0	0	0	3	591	conserved Plasmodium membrane protein, unknown function
PFC1015c_CGH	0	0	0	3	592	conserved Plasmodium protein, unknown function
PFC1016w_CGH	0	-0.206976	-0.206976	3	593	conserved Plasmodium protein, unknown function
PFC1020c_CGH	0	0.00643397	0.00643397	3	594	40S ribosomal protein S3A, putative
PFC1025w_CGH	-0.00597932	0.464858	0.470838	3	595	conserved Plasmodium protein, unknown function
PFC1030w_CGH	0	0	0	3	596	conserved Plasmodium protein, unknown function
PFC1035w_CGH	0	0	0	3	597	conserved Plasmodium protein, unknown function
PFC1040w_CGH	0	-0.523099	-0.523099	3	598	conserved Plasmodium protein, unknown function
PFC1045c_CGH	0	-0.201261	-0.201261	3	599	conserved Plasmodium protein, unknown function
PFC1050w_CGH	0	0	0	3	600	conserved Plasmodium protein, unknown function
PFC1055w_CGH	0	0.0475351	0.0475351	3	601	conserved Plasmodium protein, unknown function
PFC1060c_CGH	0	0	0	3	602	conserved Plasmodium protein, unknown function
PFC1065w_CGH	0	-0.16347	-0.16347	3	603	conserved Plasmodium protein, unknown function
PFC1070c_CGH	0	-1.83245	-1.83245	3	604	VARC pseudogene
PFC1080c_CGH	0	-0.77416	-0.77416	3	605	Pfmc-2TM Maurer's cleft two transmembrane protein
PFC1095w_CGH	0	0	0	3	606	rifin (3D7-rifT3-5)
PFC1100w_CGH	0	0	0	3	607	rifin
PFC1105w_CGH	-0.171726	2.4618	2.63353	3	608	stevor (3D7-stevorT3-2)
PFC1110w_CGH	0	2.45271	2.45271	3	609	VARC pseudogene
PFC1115w_CGH	0	0.381796	0.381796	3	610	rifin (3D7-rifT3-7)
PFC1120c_CGH	0	1.0082	1.0082	3	611	var (3D7-varT3-2)
PFC1125w_CGH	-0.255106	2.5337	2.78881	3	612	hypothetical protein, conserved in P. falciparum
PFD0005w_CGH	0	0.662161	0.662161	4	613	erythrocyte membrane protein 1 (PfEMP1)
PFD0020c_CGH	0	0.538442	0.538442	4	614	erythrocyte membrane protein 1 (PfEMP1)
PFD0025w_CGH	0	0.138719	0.138719	4	615	rifin
PFD0030c_CGH	0	1.09268	1.09268	4	616	rifin
PFD0035c_CGH	0	0.0916471	0.0916471	4	617	stevor
PFD0040c_CGH	0	0	0	4	618	rifin
PFD0045c_CGH	0	-0.0368055	-0.0368055	4	619	rifin
PFD0050w_CGH	0	1.13257	1.13257	4	620	rifin
PFD0055w_CGH	0	1.13635	1.13635	4	621	rifin
PFD0060w_CGH	0	1.20592	1.20592	4	622	rifin
PFD0065w_CGH	-0.168905	-1.69357	-1.52466	4	623	stevor pseudogene
PFD0070c_CGH	0	-0.257467	-0.257467	4	624	rifin
PFD0075w_CGH	0	-0.559868	-0.559868	4	625	conserved Plasmodium falciparum protein family
PFD0080c_CGH	0	0	0	4	626	Plasmodium exported protein (PHISTb), unknown function
PFD0085c_CGH	0	-0.235786	-0.235786	4	627	acyl-CoA synthetase, PfACS6
PFD0090c_CGH	0	0	0	4	628	Plasmodium exported protein (PHISTa), unknown function
PFD0095c_CGH	0	0.18418	0.18418	4	629	Plasmodium exported protein (PHISTb), unknown function
PFD0100c_CGH	0	-0.111098	-0.111098	4	630	surface-associated interspersed gene 4.1, (SURFIN4.1)
PFD0110w_CGH	0	-0.0741144	-0.0741144	4	631	reticulocyte-binding protein homologue 1
PFD0115c_CGH	0	0.352954	0.352954	4	632	Plasmodium exported protein, unknown function
PFD0120w_CGH	0	-0.749027	-0.749027	4	633	RIF pseudogene, RIFIN pseudogene
PFD0125c_CGH	0	-0.552983	-0.552983	4	634	stevor
PFD0134c_CGH	-0.134104	-0.804428	-0.670324	4	635	RIF pseudogene, RIFIN pseudogene
PFD0135c_CGH	0	-0.00620831	-0.00620831	4	636	rifin, truncated
PFD0135w_CGH	0	-1.00477	-1.00477	4	637	erythrocyte membrane protein 1 (PfEMP1) pseudogene
PFD0144c_CGH	0	-0.131387	-0.131387	4	638	probable protein, unknown function
PFD0145c_CGH	0	0	0	4	639	Regulator of chromosome condensation, putative
PFD0150w_CGH	0	-0.316767	-0.316767	4	640	conserved Plasmodium protein, unknown function
PFD0155c_CGH	0	0	0	4	641	conserved Plasmodium protein, unknown function
PFD0160w_CGH	0	0	0	4	642	conserved Plasmodium protein, unknown function
PFD0165w_CGH	0	0	0	4	643	ubiquitin-specific protease, putative
PFD0170c_CGH	0	0	0	4	644	conserved Plasmodium protein, unknown function
PFD0175c_CGH	0	-0.406008	-0.406008	4	645	null
PFD0180c_CGH	0	-0.37872	-0.37872	4	646	CGI-201 protein, short form
PFD0185c_CGH	0	-0.4797	-0.4797	4	647	conserved Plasmodium protein, unknown function
PFD0190w_CGH	0	-0.180218	-0.180218	4	648	SET domain, putative
PFD0195c_CGH	0	-1.0514	-1.0514	4	649	conserved Plasmodium protein, unknown function
PFD0200c_CGH	0	-0.173802	-0.173802	4	650	transcription factor with AP2 domain(s)
PFD0205c_CGH	0	0	0	4	651	conserved Plasmodium protein, unknown function
PFD0207c_CGH	0	0.0218013	0.0218013	4	652	conserved Plasmodium protein, unknown function
PFD0210c_CGH	0	0	0	4	653	pbs36 homologue
PFD0215c_CGH	0	0.141346	0.141346	4	654	pf52 protein
PFD0225w_CGH	0	-0.0792836	-0.0792836	4	655	conserved Plasmodium membrane protein, unknown function
PFD0230c_CGH	0	-0.0824197	-0.0824197	4	656	protease, putative
PFD0235c_CGH	0	0	0	4	657	conserved Plasmodium protein, unknown function
PFD0240c_CGH	0	-0.765154	-0.765154	4	658	pfs45-48 related protein, putative|6-cysteine protein family
PFD0245c_CGH	0	0	0	4	659	ATP-dependent RNA helicae-like protein, putative
PFD0250c_CGH	0	-0.553632	-0.553632	4	660	Sec24-like protein, putative
PFD0255w_CGH	0	-0.811659	-0.811659	4	661	ag-1 blood stage membrane protein homologue
PFD0260c_CGH	0	0	0	4	662	sequestrin
PFD0265w_CGH	0	-0.18884	-0.18884	4	663	pre-mRNA splicing factor, putative
PFD0270c_CGH	0	0	0	4	664	conserved Plasmodium protein, unknown function
PFD0275w_CGH	0	-0.194489	-0.194489	4	665	secy-independent transporter protein, putative
PFD0280w_CGH	0	-0.115535	-0.115535	4	666	null
PFD0285c_CGH	0	-0.1664	-0.1664	4	667	lysine decarboxylase, putative
PFD0290w_CGH	0	0	0	4	668	conserved Plasmodium protein, unknown function
PFD0295c_CGH	0	-0.158373	-0.158373	4	669	apical sushi protein, ASP
PFD0300w_CGH	0	0	0	4	670	conserved Plasmodium protein, unknown function
PFD0305c_CGH	0	-0.266527	-0.266527	4	671	vacuolar ATP synthase subunit b
PFD0310w_CGH	0	-2.07268	-2.07268	4	672	sexual stage-specific protein precursor
PFD0311w_CGH	0	-0.991986	-0.991986	4	673	cytosolic glyoxalase II
PFD0315c_CGH	0	-0.919614	-0.919614	4	674	hypothetical protein
PFD0320c_CGH	0	0	0	4	675	conserved Plasmodium protein, unknown function
PFD0325w_CGH	0	-0.875602	-0.875602	4	676	conserved Plasmodium protein, unknown function
PFD0330w_CGH	0	-0.0946478	-0.0946478	4	677	conserved Plasmodium protein, unknown function
PFD0335c_CGH	0	-0.931892	-0.931892	4	678	conserved Plasmodium protein, unknown function
PFD0340c_CGH	0	0	0	4	679	conserved Plasmodium protein, unknown function
PFD0345c_CGH	0	0	0	4	680	conserved Plasmodium protein, unknown function
PFD0350w_CGH	0	0	0	4	681	conserved Plasmodium protein, unknown function
PFD0355c_CGH	0	-1.20398	-1.20398	4	682	Peptidyl-tRNA hydrolase PTH2, putative
PFD0360w_CGH	0	-0.540702	-0.540702	4	683	transcription factor, putative
PFD0365c_CGH	0	-0.739862	-0.739862	4	684	conserved Plasmodium protein, unknown function
PFD0367w_CGH	0	-0.084387	-0.084387	4	685	mitochondrial carrier protein, putative
PFD0375w_CGH	0	0	0	4	686	conserved Plasmodium protein, unknown function
PFD0380c_CGH	0	0	0	4	687	conserved Plasmodium protein, unknown function
PFD0385c_CGH	0	-0.777293	-0.777293	4	688	AAA family ATPase, putative
PFD0385w_CGH	0	0	0	4	689	conserved Plasmodium protein, unknown function
PFD0395c_CGH	0	-0.823455	-0.823455	4	690	conserved Plasmodium protein, unknown function
PFD0400w_CGH	0	-0.0419624	-0.0419624	4	691	conserved Plasmodium protein, unknown function
PFD0403w_CGH	0	-0.0708239	-0.0708239	4	692	conserved Plasmodium protein, unknown function
PFD0405c_CGH	0	0	0	4	693	Zinc-finger, RAN binding protein, putative
PFD0415c_CGH	0	0	0	4	694	conserved Plasmodium protein, unknown function
PFD0420c_CGH	0	-0.924902	-0.924902	4	695	flap endonuclease 1
PFD0425w_CGH	0	0	0	4	696	conserved protein, unknown function
PFD0430c_CGH	0	-0.2757	-0.2757	4	697	MAC/Perforin, putative
PFD0435c_CGH	0	0	0	4	698	conserved Plasmodium protein, unknown function
PFD0440w_CGH	0	-0.0703983	-0.0703983	4	699	peptidase, M22 family, putative
PFD0445c_CGH	0	-0.0108843	-0.0108843	4	700	conserved Plasmodium protein, unknown function
PFD0450c_CGH	0	-0.207256	-0.207256	4	701	pre-mrna splicing factor, putative
PFD0455w_CGH	0	-0.492263	-0.492263	4	702	40S ribosomal processing protein, putative
PFD0460c_CGH	0	0	0	4	703	conserved Plasmodium protein, unknown function
PFD0462w_CGH	0	-0.0611309	-0.0611309	4	704	DNAJ protein
PFD0465c_CGH	0	0	0	4	705	conserved Plasmodium protein, unknown function
PFD0466c_CGH	0	-0.5503	-0.5503	4	706	null
PFD0470c_CGH	0	-0.218817	-0.218817	4	707	replication factor a protein, putative
PFD0480w_CGH	0	-0.0955547	-0.0955547	4	708	conserved Plasmodium protein, unknown function
PFD0485w_CGH	0	-0.385655	-0.385655	4	709	conserved Plasmodium protein, unknown function
PFD0487c_CGH	0	-0.781132	-0.781132	4	710	actin-like protein, putative
PFD0495c_CGH	0	-0.234559	-0.234559	4	711	conserved Plasmodium protein, unknown function
PFD0505c_CGH	0	0	0	4	712	protein phosphatase 2C, putative
PFD0515w_CGH	0	0	0	4	713	exosome complex exonuclease rrp4, putative
PFD0520c_CGH	0	-0.221722	-0.221722	4	714	conserved Plasmodium protein, unknown function
PFD0525w_CGH	0	-0.561488	-0.561488	4	715	conserved Plasmodium protein, unknown function
PFD0530c_CGH	0	-0.0947992	-0.0947992	4	716	GTPase of unknown function, putative
PFD0535w_CGH	0	-0.648111	-0.648111	4	717	conserved Plasmodium protein, unknown function
PFD0540c_CGH	0	0	0	4	718	conserved Plasmodium protein, unknown function
PFD0545w_CGH	0	-0.336788	-0.336788	4	719	conserved Plasmodium protein, unknown function
PFD0550c_CGH	0	-0.69074	-0.69074	4	720	conserved Plasmodium protein, unknown function
PFD0555c_CGH	0	-0.0509085	-0.0509085	4	721	conserved Plasmodium protein, unknown function
PFD0560w_CGH	0	0	0	4	722	conserved Plasmodium protein, unknown function
PFD0565c_CGH	0	0	0	4	723	DEAD box ATP-dependent RNA helicase, putative
PFD0580c_CGH	0	-0.346482	-0.346482	4	724	conserved Plasmodium protein, unknown function
PFD0585c_CGH	0	0	0	4	725	conserved Plasmodium protein, unknown function
PFD0590c_CGH	0	0	0	4	726	DNA polymerase alpha
PFD0595c_CGH	-0.387079	-0.660325	-0.273246	4	727	null
PFD0595w_CGH	0	0	0	4	728	conserved Apicomplexan protein, unknown function
PFD0600c_CGH	0	-0.863934	-0.863934	4	729	mitochondrial ribosomal protein S12 precursor, putative
PFD0605c_CGH	0	0	0	4	730	conserved Plasmodium protein, unknown function
PFD0610w_CGH	0	0	0	4	731	phosphopantothenoylcysteine synthetase, putative
PFD0615c_CGH	0	1.27392	1.27392	4	732	erythrocyte membrane protein 1 (PfEMP1)
PFD0625c_CGH	0	0.179194	0.179194	4	733	erythrocyte membrane protein 1 (PfEMP1)
PFD0630c_CGH	0	0.481143	0.481143	4	734	erythrocyte membrane protein 1 (PfEMP1)
PFD0635c_CGH	0	0.186904	0.186904	4	735	erythrocyte membrane protein 1 (PfEMP1)
PFD0640c_CGH	0	-0.257071	-0.257071	4	736	rifin
PFD0645w_CGH	0	-0.828292	-0.828292	4	737	rifin
PFD0650w_CGH	0	-0.433764	-0.433764	4	738	hypothetical protein
PFD0655c_CGH	0	0	0	4	739	ubiquitin carboxyl-terminal hydrolase a, putative
PFD0655w_CGH	0	-0.498358	-0.498358	4	740	erythrocyte membrane protein 1 (PfEMP1) pseudogene
PFD0660w_CGH	0	0.21122	0.21122	4	741	phosphoglycerate mutase, putative
PFD0665c_CGH	0	-0.080112	-0.080112	4	742	26s proteasome aaa-ATPase subunit Rpt3, putative
PFD0669c_CGH	0	0.0877078	0.0877078	4	743	conserved Plasmodium protein, unknown function
PFD0670c_CGH	0	0	0	4	744	lysine decarboxylase-like protein, putative
PFD0675w_CGH	0	0	0	4	745	apicoplast ribosomal protein L10 precursor, putative
PFD0685c_CGH	0	-0.396149	-0.396149	4	746	chromosome associated protein, putative
PFD0690c_CGH	0	0.0278845	0.0278845	4	747	conserved Plasmodium membrane protein, unknown function
PFD0692c_CGH	0	0.36278	0.36278	4	748	calmodulin-like protein|centrin, putative
PFD0695w_CGH	0	-0.0185051	-0.0185051	4	749	conserved Plasmodium protein, unknown function
PFD0700c_CGH	0	-0.445852	-0.445852	4	750	RNA binding protein, putative
PFD0705c_CGH	0	-0.0937821	-0.0937821	4	751	conserved protein, unknown function
PFD0710w_CGH	0	-0.706317	-0.706317	4	752	GTP-binding protein, putative
PFD0711c_CGH	0	0.305251	0.305251	4	753	hypothetical protein
PFD0715c_CGH	0	-0.043861	-0.043861	4	754	conserved Plasmodium protein, unknown function
PFD0720w_CGH	0	-0.385351	-0.385351	4	755	conserved ARM repeats protein, unknown function
PFD0725c_CGH	0	0	0	4	756	arsenical pump-driving ATPase, putative
PFD0730w_CGH	0	0.112512	0.112512	4	757	conserved Plasmodium protein, unknown function
PFD0735c_CGH	0	0	0	4	758	conserved Plasmodium protein, unknown function
PFD0740w_CGH	0	-0.117439	-0.117439	4	759	Plasmodium falciparum protein kinase, putative
PFD0745c_CGH	0	-0.854127	-0.854127	4	760	nonclathrin coat protein zeta2-cop-related protein, putative
PFD0750w_CGH	0	0	0	4	761	nuclear cap-binding protein, putative
PFD0755c_CGH	0	0	0	4	762	adenylate kinase 1
PFD0760c_CGH	0	0	0	4	763	conserved Plasmodium protein, unknown function
PFD0765w_CGH	0	0	0	4	764	RING finger protein, putative
PFD0770c_CGH	0	-1.22477	-1.22477	4	765	60S ribosomal protein L15, putative
PFD0775c_CGH	0	-0.794186	-0.794186	4	766	RNA-binding protein, putative
PFD0780w_CGH	0	0	0	4	767	glutamyl-tRNA(Gln) amidotransferase subunit A, putative
PFD0785c_CGH	0	-0.633693	-0.633693	4	768	conserved Plasmodium protein, unknown function
PFD0790c_CGH	0	-0.268281	-0.268281	4	769	DNA replication licensing factor, putative
PFD0795w_CGH	0	-0.811303	-0.811303	4	770	conserved Plasmodium protein, unknown function
PFD0800c_CGH	0	0	0	4	771	conserved Plasmodium protein, unknown function
PFD0805w_CGH	0	0	0	4	772	prohibitin-like protein, putative
PFD0810w_CGH	0	-0.874174	-0.874174	4	773	small GTP-binding protein sar1
PFD0815c_CGH	0	0	0	4	774	conserved Plasmodium protein, unknown function
PFD0820w_CGH	0	0	0	4	775	conserved Plasmodium protein, unknown function
PFD0825c_CGH	0	-0.0904232	-0.0904232	4	776	RNA-binding protein of pumilio/mpt5 family, putative
PFD0830w_CGH	0	0	0	4	777	bifunctional dihydrofolate reductase-thymidylate synthase
PFD0835c_CGH	0	0	0	4	778	LETM1-like protein, putative
PFD0840w_CGH	0	0	0	4	779	conserved Plasmodium protein, unknown function
PFD0850c_CGH	0	-1.02258	-1.02258	4	780	Memo-like protein
PFD0855c_CGH	0	-0.193134	-0.193134	4	781	conserved Plasmodium protein, unknown function
PFD0860w_CGH	0	-0.609059	-0.609059	4	782	conserved Plasmodium protein, unknown function
PFD0865c_CGH	0	-0.415632	-0.415632	4	783	cdc2-related protein kinase 1
PFD0870w_CGH	0	0	0	4	784	conserved Plasmodium protein, unknown function
PFD0872w_CGH	0	-0.226392	-0.226392	4	785	conserved Plasmodium protein, unknown function
PFD0875c_CGH	0	-0.0985835	-0.0985835	4	786	conserved Plasmodium family, unknown function
PFD0880w_CGH	0	-0.463584	-0.463584	4	787	proteasome regulatory component, putative
PFD0885c_CGH	0	-0.585617	-0.585617	4	788	conserved Plasmodium protein, unknown function
PFD0890w_CGH	-0.0984511	-0.863306	-0.764855	4	789	conserved Plasmodium protein, unknown function
PFD0895c_CGH	0	-0.0937802	-0.0937802	4	790	Bet3 transport protein, putative
PFD0900w_CGH	0	0.0202031	0.0202031	4	791	conserved Plasmodium family, unknown function
PFD0905w_CGH	0	0.0162262	0.0162262	4	792	conserved Plasmodium protein, unknown function
PFD0910w_CGH	0	-0.460641	-0.460641	4	793	conserved Plasmodium protein, unknown function
PFD0915w_CGH	0	-0.782041	-0.782041	4	794	conserved Plasmodium protein, unknown function
PFD0920w_CGH	0	-0.871156	-0.871156	4	795	conserved Plasmodium protein, unknown function
PFD0925w_CGH	0	-0.397034	-0.397034	4	796	conserved Plasmodium protein, unknown function
PFD0930w_CGH	0	-0.489522	-0.489522	4	797	CGI-141 protein homolog, putative
PFD0935c_CGH	0	0	0	4	798	conserved Plasmodium protein, unknown function
PFD0940w_CGH	0	-0.108121	-0.108121	4	799	conserved Plasmodium protein, unknown function
PFD0945c_CGH	0	0	0	4	800	conserved Plasmodium membrane protein, unknown function
PFD0950w_CGH	0	-0.212863	-0.212863	4	801	ran binding protein 1, putative
PFD0955w_CGH	0	0	0	4	802	Apical merozoite protein, Pf34
PFD0960c_CGH	0	-0.786775	-0.786775	4	803	60S ribosomal protein L7Ae/L30e, putative
PFD0965W_CGH	0	-0.0270132	-0.0270132	4	804	putative phosphatidylinositol 4-kinase, frameshifted
PFD0970c_CGH	0	0	0	4	805	Zinc finger, putative
PFD0975w_CGH	0	-0.171531	-0.171531	4	806	RIO-like kinase
PFD0980w_CGH	0	-0.473834	-0.473834	4	807	holo-(acyl-carrier protein) synthase, putative
PFD0985w_CGH	0	-0.311025	-0.311025	4	808	transcription factor with AP2 domain(s)
PFD0990w_CGH	0	0	0	4	809	ribosome recycling factor, putative
PFD0993c_CGH	0	-0.0468912	-0.0468912	4	810	conserved Plasmodium protein, unknown function
PFD0995c_CGH	0	0.00948992	0.00948992	4	811	erythrocyte membrane protein 1 (PfEMP1)
PFD1000c_CGH	-0.00803391	0.266284	0.274318	4	812	erythrocyte membrane protein 1 (PfEMP1)
PFD1005c_CGH	0	0.584651	0.584651	4	813	erythrocyte membrane protein 1 (PfEMP1)
PFD1010w_CGH	0	0.31883	0.31883	4	814	rifin
PFD1015c_CGH	0	0.390233	0.390233	4	815	erythrocyte membrane protein 1 (PfEMP1)
PFD1020c_CGH	-0.0414901	-1.40297	-1.36148	4	817	rifin
PFD1025w_CGH	0	-0.261646	-0.261646	4	818	erythrocyte membrane protein 1 (PfEMP1)-like pseudogene
PFD1030c_CGH	0	0	0	4	819	conserved Plasmodium protein, unknown function
PFD1035w_CGH	0	-0.167278	-0.167278	4	820	steroid dehydrogenase, putative
PFD1045c_CGH	0	-0.158627	-0.158627	4	821	erythrocyte membrane-associated antigen, putative
PFD1045w_CGH	0	0	0	4	822	null
PFD1050w_CGH	0	-0.402827	-0.402827	4	823	alpha-tubulin ii
PFD1055w_CGH	0	-0.694196	-0.694196	4	824	40S ribosomal protein S19, putative
PFD1060w_CGH	0	-0.29283	-0.29283	4	825	u5 small nuclear ribonucleoprotein-specific protein, putative
PFD1065c_CGH	0	-0.511103	-0.511103	4	826	conserved Plasmodium protein, unknown function
PFD1070w_CGH	0	-0.337336	-0.337336	4	827	eukaryotic initiation factor, putative
PFD1080w_CGH	0	-0.0468024	-0.0468024	4	828	conserved Plasmodium protein, unknown function
PFD1085w_CGH	0	-0.135573	-0.135573	4	829	conserved Plasmodium protein, unknown function
PFD1090c_CGH	0	-0.250418	-0.250418	4	830	clathrin assembly protein, putative
PFD1095w_CGH	0	0	0	4	831	BSD-domain protein, putative
PFD1100c_CGH	0	0.34768	0.34768	4	832	conserved Plasmodium protein, unknown function
PFD1105w_CGH	-0.0280754	0.224617	0.252692	4	833	asparagine rich protein
PFD1110w_CGH	0	-1.20952	-1.20952	4	834	conserved Plasmodium membrane protein, unknown function
PFD1115c_CGH	0	0.29446	0.29446	4	835	conserved Plasmodium protein, unknown function
PFD1120c_CGH	0	-0.508302	-0.508302	4	836	early transcribed membrane protein 4, ETRAMP4
PFD1130w_CGH	0	0	0	4	837	conserved Plasmodium protein, unknown function
PFD1135c_CGH	0	-0.426004	-0.426004	4	838	hypothetical protein
PFD1140w_CGH	0	-0.21023	-0.21023	4	839	Plasmodium exported protein (PHISTc), unknown function
PFD1145c_CGH	0	0	0	4	840	reticulocyte binding protein homolog 5, Rh5
PFD1150c_CGH	0	-0.118633	-0.118633	4	841	reticulocyte binding protein homolog 4, Rh4
PFD1155w_CGH	0	0	0	4	842	erythrocyte binding antigen-165
PFD1160w_CGH	0	0	0	4	843	surface-associated interspersed gene 4.2, (SURFIN4.2)
PFD1165w_CGH	0	-0.611505	-0.611505	4	844	Serine/Threonine protein kinase, FIKK family
PFD1170c_CGH	0	-0.16543	-0.16543	4	845	Plasmodium exported protein (PHISTb), unknown function
PFD1175w_CGH	0	0	0	4	846	Serine/Threonine protein kinase, FIKK family
PFD1180w_CGH	0	-0.542522	-0.542522	4	847	Plasmodium exported protein (PHISTb), unknown function
PFD1185w_CGH	0	0	0	4	848	Plasmodium exported protein (PHISTa), unknown function
PFD1190c_CGH	0.0224205	0.319344	0.296924	4	849	null
PFD1195c_CGH	-0.00079957	0.180376	0.181176	4	850	conserved Plasmodium protein, unknown function, pseudogene
PFD1200c_CGH	0	0	0	4	851	Plasmodium exported protein (hyp6), unknown function
PFD1200w_CGH	0.039777	-1.23284	-1.27262	4	852	RIF pseudogene, RIFIN pseudogene
PFD1205w_CGH	0	0	0	4	853	Plasmodium exported protein (hyp15), unknown function
PFD1210w_CGH	0	0	0	4	854	Plasmodium exported protein (PHISTa), unknown function
PFD1215w_CGH	0	0.0732299	0.0732299	4	855	Plasmodium exported protein (PHISTa), unknown function
PFD1220c_CGH	0	0.193116	0.193116	4	856	stevor
PFD1230c_CGH	0	-0.919464	-0.919464	4	857	rifin
PFD1240w_CGH	0.209425	2.86084	2.65141	4	858	rifin
PFD1245c_CGH	0	1.14022	1.14022	4	859	erythrocyte membrane protein 1 (PfEMP1)
PFD1250w_CGH	-0.295549	2.0398	2.33535	4	860	hypothetical protein, conserved in P falciparum
PFE0005w_CGH	0	0.543129	0.543129	5	861	erythrocyte membrane protein 1 (PfEMP1)
PFE0015c_CGH	0	0.191712	0.191712	5	862	RIF pseudogene, RIFIN pseudogene
PFE0020c_CGH	0	-0.385861	-0.385861	5	863	rifin
PFE0025c_CGH	0	0	0	5	864	rifin
PFE0030c_CGH	0	-0.490541	-0.490541	5	865	stevor pseudogene
PFE0035c_CGH	0	0	0	5	866	RIF pseudogene, RIFIN pseudogene
PFE0040c_CGH	0	-0.104088	-0.104088	5	867	Mature parasite-infected erythrocyte surface antigen (MESA) or PfEMP2
PFE0045c_CGH	0	0	0	5	868	Serine/Threonine protein kinase, FIKK family
PFE0050w_CGH	0	-0.238173	-0.238173	5	869	Plasmodium exported protein, unknown function
PFE0055c_CGH	0	-0.69499	-0.69499	5	870	heat shock protein, putative
PFE0060w_CGH	0	0	0	5	871	PIESP2 erythrocyte surface protein
PFE0065w_CGH	0	-0.455348	-0.455348	5	872	skeleton binding protein1, PfSBP1
PFE0070w_CGH	0	-0.425722	-0.425722	5	873	interspersed repeat antigen, putative
PFE0075c_CGH	0	-0.474084	-0.474084	5	874	rhoptry-associated protein 3, RAP3
PFE0080c_CGH	0	0	0	5	875	rhoptry-associated protein 2, RAP2
PFE0085c_CGH	0	0	0	5	876	anaphase-promoting complex subunit, putative
PFE0090w_CGH	0	0	0	5	877	chromosome assembly factor 1, CAF-1
PFE0095c_CGH	0	-0.619703	-0.619703	5	878	conserved Plasmodium protein, unknown function
PFE0100w_CGH	0	0.208414	0.208414	5	879	conserved Plasmodium protein, unknown function
PFE0105c_CGH	0	0.41632	0.41632	5	880	HCNGP-like protein
PFE0110w_CGH	0	-0.191403	-0.191403	5	881	conserved Plasmodium membrane protein, unknown function
PFE0115c_CGH	0	-0.397804	-0.397804	5	882	conserved Plasmodium protein, unknown function
PFE0120c_CGH	0	0	0	5	883	Merozoite Surface Protein 8, MSP8
PFE0125w_CGH	0	0	0	5	884	conserved Plasmodium protein, unknown function
PFE0130c_CGH	0	-0.199253	-0.199253	5	885	conserved Plasmodium protein, unknown function
PFE0135w_CGH	0	-0.392247	-0.392247	5	886	DNAJ domain protein, putative
PFE0140c_CGH	0	-0.410786	-0.410786	5	887	zinc binding protein, putative
PFE0145w_CGH	0	0	0	5	888	organelle ribosomal protein L28 precursor, putative
PFE0150c_CGH	0	0	0	5	889	4-diphosphocytidyl-2c-methyl-D-erythritol kinase (CMK), putative
PFE0155w_CGH	0	0	0	5	890	conserved Plasmodium protein, unknown function
PFE0160c_CGH	0	-0.920386	-0.920386	5	891	Ser/Arg-rich splicing factor, putative
PFE0165w_CGH	0	-0.540315	-0.540315	5	892	actin depolymerizing factor, putative
PFE0170c_CGH	0	0	0	5	893	protein kinase, putative
PFE0175c_CGH	0	-0.108925	-0.108925	5	894	unconventional myosin pfm-b
PFE0180w_CGH	0	-0.620518	-0.620518	5	895	hypothetical protein
PFE0185c_CGH	0	0	0	5	896	60S ribosomal protein L31, putative
PFE0190c_CGH	0	0	0	5	897	conserved Plasmodium protein, unknown function
PFE0195w_CGH	0	0	0	5	898	cation transporting P-ATPase
PFE0200c_CGH	0	-0.328965	-0.328965	5	899	AN1-like Zinc finger family protein
PFE0205w_CGH	0	-0.159061	-0.159061	5	900	ATP-dependent helicase, putative
PFE0210c_CGH	0	-0.392089	-0.392089	5	901	conserved Plasmodium protein, unknown function
PFE0215w_CGH	0	0	0	5	902	ATP-dependent helicase, putative
PFE0220w_CGH	0	-0.187696	-0.187696	5	903	conserved Plasmodium protein, unknown function
PFE0225w_CGH	-0.00963795	-0.833458	-0.82382	5	904	3-methyl-2-oxobutanoate dehydrogenase (lipoamide), putative
PFE0230w_CGH	0	0	0	5	905	conserved Plasmodium protein, unknown function
PFE0240c_CGH	0	-0.00509598	-0.00509598	5	906	conserved Plasmodium protein, unknown function
PFE0240w_CGH	0	-0.192974	-0.192974	5	907	conserved Plasmodium protein, unknown function
PFE0245c_CGH	0	0	0	5	908	conserved Plasmodium membrane protein, unknown function
PFE0250w_CGH	0	0	0	5	909	conserved Plasmodium protein, unknown function
PFE0255w_CGH	0	0.425846	0.425846	5	910	actin-related protein, putative
PFE0260w_CGH	0	0	0	5	911	UDP-N-acetyl glucosamine:UMP antiporter
PFE0265c_CGH	0	0	0	5	912	conserved Plasmodium protein, unknown function
PFE0270c_CGH	0	-0.265604	-0.265604	5	913	DNA repair protein, putative
PFE0275w_CGH	0	0	0	5	914	conserved Plasmodium protein, unknown function
PFE0280c_CGH	0	-0.0458361	-0.0458361	5	915	conserved Plasmodium membrane protein, unknown function
PFE0285c_CGH	0	-0.506258	-0.506258	5	916	ubiquitin-like protein, putative
PFE0290c_CGH	0	-0.202324	-0.202324	5	917	conserved Plasmodium protein, unknown function
PFE0295w_CGH	0	0	0	5	918	conserved Plasmodium protein, unknown function
PFE0300c_CGH	0	-0.358462	-0.358462	5	919	60S ribosomal subunit protein L24-2, putative
PFE0305w_CGH	0	-1.16224	-1.16224	5	920	transcription initiation factor TFiid, TATA-binding protein
PFE0310c_CGH	0	0	0	5	921	conserved Plasmodium protein, unknown function
PFE0315c_CGH	0	-0.469747	-0.469747	5	922	conserved Plasmodium protein, unknown function
PFE0320w_CGH	0	0	0	5	923	conserved Plasmodium protein, unknown function
PFE0325w_CGH	0	0	0	5	924	conserved Plasmodium protein, unknown function
PFE0328w_CGH	0	-1.31483	-1.31483	5	925	hypothetical protein, conserved, pseudogene
PFE0330w_CGH	0	-0.366736	-0.366736	5	926	conserved Plasmodium protein, unknown function
PFE0335w_CGH	0	0	0	5	927	conserved Plasmodium protein, unknown function
PFE0340c_CGH	0	-0.0333809	-0.0333809	5	928	rhomboid protease ROM4
PFE0345c_CGH	0	-0.501372	-0.501372	5	929	conserved Plasmodium protein, unknown function
PFE0350c_CGH	0	-1.20708	-1.20708	5	930	60S ribosomal protein L4, putative
PFE0355c_CGH	0	-0.598762	-0.598762	5	931	serine protease belonging to subtilisin family, putative
PFE0360c_CGH	0	-0.16219	-0.16219	5	932	conserved Plasmodium protein, unknown function
PFE0365c_CGH	0	0	0	5	933	conserved Plasmodium protein, unknown function
PFE0370c_CGH	0	0	0	5	934	subtilisin-like protease 1
PFE0375w_CGH	0	-0.270031	-0.270031	5	935	cell differentiation protein rcd1, putative
PFE0380c_CGH	0	-0.563833	-0.563833	5	936	Nuclear pore associated protein (NLP4), putative
PFE0385w_CGH	0	0	0	5	937	conserved Plasmodium protein, unknown function
PFE0390w_CGH	0	-0.185361	-0.185361	5	938	conserved Plasmodium protein, unknown function
PFE0395c_CGH	0	-0.461275	-0.461275	5	939	Pf38
PFE0400w_CGH	0	0	0	5	940	conserved Plasmodium protein, unknown function
PFE0405c_CGH	0	-0.155773	-0.155773	5	941	Longevity-assurance (LAG1) domain protein, putative
PFE0410w_CGH	0	0	0	5	942	PfoTPT
PFE0415w_CGH	0	-0.136368	-0.136368	5	943	transcription factor iib, putative
PFE0420c_CGH	0	0	0	5	944	guanidine nucleotide exchange factor, putative
PFE0425w_CGH	0	0.30047	0.30047	5	945	conserved Plasmodium protein, unknown function
PFE0430w_CGH	0	0	0	5	946	ATP-dependent RNA helicase, putative
PFE0435c_CGH	-0.0111865	0.677312	0.688499	5	947	single-strand binding protein, putative
PFE0440w_CGH	0	0	0	5	948	conserved Plasmodium protein, unknown function
PFE0445c_CGH	0	-0.216779	-0.216779	5	949	SNAP protein (soluble N-ethylmaleimide-sensitive factor Attachment Protein), putative
PFE0450w_CGH	0	0	0	5	950	chromosome condensation protein, putative
PFE0455w_CGH	0	0.0506049	0.0506049	5	951	phosphatase 1 regulatory subunit, putative
PFE0460c_CGH	0	0	0	5	952	conserved Plasmodium protein, unknown function
PFE0465c_CGH	0	0	0	5	953	RNA polymerase I
PFE0470w_CGH	0	-0.926932	-0.926932	5	954	conserved Plasmodium protein, unknown function
PFE0475w_CGH	0	-0.705609	-0.705609	5	955	asparagine -- t RNA ligase, putative
PFE0480c_CGH	0	-0.79803	-0.79803	5	956	conserved Plasmodium protein, unknown function
PFE0485w_CGH	0	-0.0608431	-0.0608431	5	957	phosphatidylinositol 4-kinase, putative
PFE0490w_CGH	0	0.468915	0.468915	5	958	conserved Plasmodium protein, unknown function
PFE0495w_CGH	0	-0.379773	-0.379773	5	959	conserved Plasmodium protein, unknown function
PFE0500c_CGH	0	0	0	5	960	conserved Plasmodium protein, unknown function
PFE0505w_CGH	0	0	0	5	961	cyclophilin, putative
PFE0510c_CGH	0	0	0	5	962	conserved Plasmodium protein, unknown function
PFE0515w_CGH	0	-0.0186784	-0.0186784	5	963	conserved Plasmodium protein, unknown function
PFE0520c_CGH	0	-0.072213	-0.072213	5	964	topoisomerase I
PFE0530w_CGH	0	-0.473733	-0.473733	5	965	conserved Plasmodium protein, unknown function
PFE0535w_CGH	0	-0.700159	-0.700159	5	966	conserved Plasmodium protein, unknown function
PFE0540w_CGH	0	-0.41671	-0.41671	5	967	WD-repeat potein, putative
PFE0543c_CGH	0	0	0	5	968	hypothetical protein
PFE0545c_CGH	0	0.0783951	0.0783951	5	969	histamine-releasing factor, putative
PFE0550w_CGH	0	0.273306	0.273306	5	970	conserved Plasmodium protein, unknown function
PFE0555w_CGH	0	0	0	5	971	stearoyl-CoA Delta 9 desaturase, putative
PFE0560c_CGH	0	0.319236	0.319236	5	972	MORN repeat family protein, putative
PFE0565w_CGH	0	0.0424178	0.0424178	5	973	conserved Plasmodium protein, unknown function
PFE0570w_CGH	0	0	0	5	974	RNA pseudouridylate synthase, putative
PFE0575c_CGH	0	-0.195424	-0.195424	5	975	conserved Plasmodium protein, unknown function
PFE0580w_CGH	0	0	0	5	976	kinase binding protein CGI-121, putative
PFE0585c_CGH	0	0	0	5	977	myo-inositol 1-phosphate synthase, putative
PFE0590w_CGH	0	0	0	5	978	conserved Plasmodium protein, unknown function
PFE0595w_CGH	0	-1.08086	-1.08086	5	979	prefoldin subunit, putative
PFE0600c_CGH	0	-0.138859	-0.138859	5	980	conserved Plasmodium protein, unknown function
PFE0605c_CGH	0	-0.255376	-0.255376	5	981	glutathione synthetase
PFE0610c_CGH	0	-0.543089	-0.543089	5	982	CDK-activating kinase assembly factor, putative
PFE0615w_CGH	0.0580201	-0.473467	-0.531487	5	983	conserved Plasmodium protein, unknown function
PFE0620c_CGH	0	0	0	5	984	conserved Plasmodium protein, unknown function
PFE0625w_CGH	0	-0.890466	-0.890466	5	985	Rab1b, GTPase
PFE0630c_CGH	0	-0.486627	-0.486627	5	986	orotate phosphoribosyltransferase
PFE0635c_CGH	0	-0.124096	-0.124096	5	987	conserved Plasmodium protein, unknown function
PFE0640w_CGH	0	-0.326612	-0.326612	5	988	conserved Plasmodium protein, unknown function
PFE0645w_CGH	0	0.110673	0.110673	5	989	conserved Plasmodium protein, unknown function
PFE0650c_CGH	-0.00749184	-0.609345	-0.601853	5	990	conserved Plasmodium protein, unknown function
PFE0655w_CGH	0	-0.158206	-0.158206	5	991	hypothetical protein,conserved
PFE0660c_CGH	0	-0.862938	-0.862938	5	992	purine nucleotide phosphorylase, putative
PFE0665c_CGH	-0.0192593	-1.21804	-1.19878	5	993	GTP-binding protein, putative
PFE0670w_CGH	0	-0.135378	-0.135378	5	994	conserved Plasmodium protein, unknown function
PFE0675c_CGH	0	-0.432603	-0.432603	5	995	deoxyribodipyrimidine photolyase (photoreactivating enzyme, DNA photolyase), putative
PFE0680w_CGH	0	-0.809107	-0.809107	5	996	conserved Plasmodium protein, unknown function
PFE0685w_CGH	0	-0.722824	-0.722824	5	997	null
PFE0690c_CGH	0.0677062	-0.840878	-0.908584	5	998	PfRab1a
PFE0695w_CGH	0	-1.16584	-1.16584	5	999	conserved Plasmodium protein, unknown function
PFE0700c_CGH	0	-0.778095	-0.778095	5	1000	tubulin-tyrosine ligase, putative
PFE0705c_CGH	0	-0.187011	-0.187011	5	1001	helicase, belonging to UvrD family, putative
PFE0710w_CGH	0	0	0	5	1002	conserved Plasmodium protein, unknown function
PFE0715w_CGH	0	0	0	5	1003	asparagine -- tRNA ligase, putative
PFE0725c_CGH	0	-0.351801	-0.351801	5	1004	conserved Plasmodium membrane protein, unknown function
PFE0730c_CGH	0	0	0	5	1005	ribose 5-phosphate epimerase, putative
PFE0735w_CGH	0	0	0	5	1006	conserved Plasmodium protein, unknown function
PFE0740c_CGH	0	0	0	5	1007	kinase, putative
PFE0745w_CGH	0	-0.177676	-0.177676	5	1008	conserved Plasmodium protein, unknown function
PFE0750c_CGH	0	-0.262508	-0.262508	5	1009	RNA recognition motif, putative
PFE0755c_CGH	0	0	0	5	1010	rhomboid protease ROM9
PFE0760w_CGH	0	0	0	5	1011	conserved Plasmodium protein, unknown function
PFE0765w_CGH	0	-0.112016	-0.112016	5	1012	phosphatidylinositol 3-kinase, putative
PFE0770w_CGH	0	0	0	5	1013	conserved Plasmodium protein, unknown function
PFE0775c_CGH	0	0	0	5	1014	amino acid transporter, putative
PFE0780w_CGH	0	0	0	5	1015	conserved Plasmodium protein, unknown function
PFE0785c_CGH	0	-1.03754	-1.03754	5	1016	metabolite/drug transporter, putative
PFE0790c_CGH	0	-1.67741	-1.67741	5	1017	BolA-like protein, putative
PFE0795c_CGH	0	-0.0534804	-0.0534804	5	1018	nif-like protein, putative
PFE0800w_CGH	0	-0.338699	-0.338699	5	1019	RAP protein, putative
PFE0805w_CGH	0	-0.0777684	-0.0777684	5	1020	cation-transporting ATPase 1
PFE0810c_CGH	0	-1.09339	-1.09339	5	1021	40S ribosomal protein S14, putative
PFE0815w_CGH	0	-0.517416	-0.517416	5	1022	tRNA psudouridine synthase A
PFE0820c_CGH	0	-0.145494	-0.145494	5	1023	conserved Plasmodium protein, unknown function
PFE0825w_CGH	0	-0.994828	-0.994828	5	1024	metabolite/drug transporter, putative
PFE0830c_CGH	0	0	0	5	1025	GTP-binding translation elongation factor tu family protein, putative
PFE0835w_CGH	0	0	0	5	1026	ubiquitin carboxyl-terminal hydrolase 2, putative
PFE0840c_CGH	0	-0.155744	-0.155744	5	1027	transcription factor with AP2 domain(s), putative
PFE0845c_CGH	0	-0.756874	-0.756874	5	1028	60S ribosomal protein L8, putative
PFE0850c_CGH	0	-0.612549	-0.612549	5	1029	60S ribosomal protein L12, putative
PFE0855c_CGH	0	0	0	5	1030	conserved Plasmodium protein, unknown function
PFE0860c_CGH	0	-0.637015	-0.637015	5	1031	conserved Plasmodium protein, unknown function
PFE0865c_CGH	0	-0.622991	-0.622991	5	1032	splicing factor, putative
PFE0870w_CGH	0	0	0	5	1033	transcriptional regulator, putative
PFE0875c_CGH	0	0	0	5	1034	conserved Plasmodium protein, unknown function
PFE0880c_CGH	0	0.110183	0.110183	5	1035	f-actin capping protein beta subunit, putative
PFE0885w_CGH	0	-0.500549	-0.500549	5	1036	eukaryotic translation initiation factor 3 subunit, putative
PFE0890c_CGH	0	-0.418761	-0.418761	5	1037	conserved Plasmodium protein, unknown function
PFE0895c_CGH	0	-0.21053	-0.21053	5	1038	Zinc finger protein, putative
PFE0900w_CGH	0	0.307913	0.307913	5	1039	conserved protein, unknown function
PFE0905w_CGH	0	-0.23299	-0.23299	5	1040	RAP protein, putative
PFE0910w_CGH	0	-0.0429734	-0.0429734	5	1041	conserved Plasmodium protein, unknown function
PFE0915c_CGH	0	-0.976442	-0.976442	5	1042	proteasome subunit beta type 1, putative
PFE0920c_CGH	0	-1.10504	-1.10504	5	1043	cyclin
PFE0925c_CGH	0	-0.32001	-0.32001	5	1044	snrnp protein, putative
PFE0930w_CGH	0	0	0	5	1045	wd repeat protein, putative
PFE0935c_CGH	0	-0.176748	-0.176748	5	1046	RNA-binding protein, putative
PFE0940c_CGH	-0.0638634	-1.04038	-0.976516	5	1047	conserved Plasmodium protein, unknown function
PFE0945c_CGH	0	-0.811785	-0.811785	5	1048	null
PFE0950c_CGH	0	0.498784	0.498784	5	1049	conserved Plasmodium protein, unknown function
PFE0955w_CGH	0	-0.042267	-0.042267	5	1050	conserved Plasmodium protein, unknown function
PFE0960w_CGH	0	0	0	5	1051	mitochondrial ribosomal protein L14 precursor, putative
PFE0965c_CGH	0	-0.754713	-0.754713	5	1052	vacuolar ATP synthetase, putative
PFE0970w_CGH	0	-0.0285787	-0.0285787	5	1053	cytochrome c oxidase assembly protein (heme A: farnesyltransferase), putative
PFE0975c_CGH	0	-0.0290343	-0.0290343	5	1054	40S ribosomal protein S24, putative
PFE0980c_CGH	0	-0.112833	-0.112833	5	1055	CCR4
PFE0985w_CGH	0	-0.00654301	-0.00654301	5	1056	conserved Plasmodium protein, unknown function
PFE0990w_CGH	0	0	0	5	1057	conserved Plasmodium protein, unknown function
PFE0995c_CGH	0	-0.0565201	-0.0565201	5	1058	conserved protein, unknown function
PFE1000c_CGH	0	0	0	5	1059	conserved Plasmodium protein, unknown function
PFE1005w_CGH	0	-1.51911	-1.51911	5	1060	40S ribosomal protein S9, putative
PFE1010w_CGH	0	-0.220217	-0.220217	5	1061	protein phosphatase 2c, putative
PFE1015c_CGH	0	0	0	5	1062	conserved Plasmodium protein, unknown function
PFE1020w_CGH	0	-0.272398	-0.272398	5	1063	u6 snRNA-associated sm-like protein Lsm2, putative
PFE1025c_CGH	0	-0.261497	-0.261497	5	1064	conserved Plasmodium protein, unknown function
PFE1030c_CGH	0	-0.567606	-0.567606	5	1065	phosphomethylpyrimidine kinase, putative
PFE1035c_CGH	0	-0.615699	-0.615699	5	1066	BIS(5'-nucleosyl)-tetraphosphatase (diadenosine tetraphosphatase), putative
PFE1040c_CGH	0	0	0	5	1067	conserved Plasmodium protein, unknown function
PFE1045c_CGH	0	0	0	5	1068	conserved Plasmodium protein, unknown function
PFE1050w_CGH	0	-1.33403	-1.33403	5	1069	adenosylhomocysteinase(S-adenosyl-L-homocystein e hydrolase)
PFE1055c_CGH	0	-0.975744	-0.975744	5	1070	conserved Plasmodium protein, unknown function
PFE1060c_CGH	0	0	0	5	1071	conserved Plasmodium protein, unknown function
PFE1065w_CGH	0	-1.01535	-1.01535	5	1072	conserved Plasmodium protein, unknown function
PFE1070c_CGH	0	-0.11322	-0.11322	5	1073	conserved Plasmodium protein, unknown function
PFE1075c_CGH	-0.0532945	-0.835658	-0.782363	5	1074	conserved Plasmodium protein, unknown function
PFE1080w_CGH	-0.124119	-1.8213	-1.69718	5	1075	ribosomal large subunit pseudouridylate synthase, putative
PFE1085w_CGH	0	-0.753103	-0.753103	5	1076	DEAD-box subfamily ATP-dependent helicase, putative
PFE1090w_CGH	0	-0.401454	-0.401454	5	1077	nucleotide binding protein, putative
PFE1095w_CGH	0	-0.806904	-0.806904	5	1078	conserved Plasmodium protein, unknown function
PFE1100w_CGH	-0.016262	-1.05209	-1.03583	5	1079	conserved Plasmodium protein, unknown function
PFE1105c_CGH	0	-0.67132	-0.67132	5	1080	conserved Plasmodium protein, unknown function
PFE1110w_CGH	0	-0.874557	-0.874557	5	1081	conserved Plasmodium protein, unknown function
PFE1115c_CGH	0	-1.34106	-1.34106	5	1082	s-adenosylmethionine-dependent methyltransferase, putative
PFE1120w_CGH	0	-0.588534	-0.588534	5	1083	conserved Plasmodium protein, unknown function
PFE1125w_CGH	-0.270587	-2.34439	-2.0738	5	1084	mitochondrial ribosomal protein L17 precursor, putative
PFE1130w_CGH	0	-0.714075	-0.714075	5	1085	conserved protein, unknown function
PFE1135w_CGH	0	-0.371448	-0.371448	5	1086	iron-sulfur assembly protein, putative
PFE1140c_CGH	-0.0290409	-0.457268	-0.428227	5	1087	G10 protein, putative
PFE1145w_CGH	-0.0193989	-1.14632	-1.12692	5	1088	conserved Plasmodium protein, unknown function
PFE1150w_CGH	-0.0697912	-1.24647	-1.17668	5	1089	multidrug resistance protein
PFE1155c_CGH	-0.105969	-1.11524	-1.00927	5	1090	mitochondrial processing peptidase alpha subunit, putative
PFE1160w_CGH	0	0	0	5	1091	conserved Plasmodium protein, unknown function
PFE1165c_CGH	0	-0.0593382	-0.0593382	5	1092	conserved Plasmodium protein, unknown function
PFE1170w_CGH	0	0	0	5	1093	DnaJ protein, putative
PFE1173c_CGH	0	-0.501672	-0.501672	5	1094	outer arm dynein lc3, putative
PFE1175w_CGH	0	-0.608489	-0.608489	5	1095	conserved Plasmodium protein, unknown function
PFE1180c_CGH	0	0	0	5	1096	conserved Plasmodium membrane protein, unknown function
PFE1185w_CGH	0	-0.166417	-0.166417	5	1097	transporter, putative
PFE1190c_CGH	0	-0.206813	-0.206813	5	1098	conserved Plasmodium membrane protein, unknown function
PFE1195w_CGH	0	0	0	5	1099	karyopherin beta
PFE1200w_CGH	0	0	0	5	1100	conserved Plasmodium protein, unknown function
PFE1205c_CGH	0	-0.611807	-0.611807	5	1101	conserved Plasmodium membrane protein, unknown function
PFE1210c_CGH	0	-0.0774594	-0.0774594	5	1102	conserved Plasmodium protein, unknown function
PFE1215c_CGH	0	-1.07291	-1.07291	5	1103	cytosolic preribosomal GTP-binding protein, putative
PFE1220w_CGH	0	-1.25866	-1.25866	5	1104	conserved Plasmodium protein, unknown function
PFE1225w_CGH	0	0	0	5	1105	organelle ribosomal protein L7/L12 precursor, putative
PFE1230c_CGH	-0.0724107	-1.32002	-1.24761	5	1106	Mitochondrial import receptor subunit, putative (TOM22)
PFE1235c_CGH	0	0	0	5	1107	Ubiquitin fusion degradation protein UFD1, putative
PFE1240w_CGH	0	-0.105743	-0.105743	5	1108	conserved protein, unknown function
PFE1245w_CGH	0	-0.487974	-0.487974	5	1109	conserved Plasmodium protein, unknown function
PFE1250w_CGH	0	-0.111664	-0.111664	5	1110	acyl-CoA synthetase, PfACS10
PFE1255w_CGH	0	0	0	5	1111	conserved Plasmodium protein, unknown function
PFE1260c_CGH	-0.0269964	0.832013	0.85901	5	1112	conserved Plasmodium protein, unknown function
PFE1265w_CGH	0	-0.351113	-0.351113	5	1113	G-protein coupled receptor, putative
PFE1270c_CGH	0	0	0	5	1114	WD domain, G-beta repeat-containing protein
PFE1275c_CGH	0	-0.0161576	-0.0161576	5	1115	RNA methyltransferase, putative
PFE1280w_CGH	0	-0.330047	-0.330047	5	1116	conserved Plasmodium protein, unknown function
PFE1285w_CGH	0	-0.414245	-0.414245	5	1117	membrane skeletal protein IMC1-related
PFE1290w_CGH	0	0	0	5	1118	serine/threonine-protein kinase. Pfnek-2
PFE1295c_CGH	0	0	0	5	1119	RAP protein, putative
PFE1300w_CGH	0	0	0	5	1120	conserved Plasmodium membrane protein, unknown function
PFE1305c_CGH	0	-0.514497	-0.514497	5	1121	ADP-ribosylation factor GTPase-activating protein, putative
PFE1310c_CGH	0	0	0	5	1122	conserved Plasmodium protein, unknown function
PFE1315w_CGH	0	0.341603	0.341603	5	1123	conserved Plasmodium protein, unknown function
PFE1320w_CGH	0	0.0668954	0.0668954	5	1124	conserved Plasmodium protein, unknown function
PFE1325w_CGH	0	-0.0636186	-0.0636186	5	1125	conserved Plasmodium protein, unknown function
PFE1330c_CGH	0	-0.483337	-0.483337	5	1126	conserved Plasmodium protein, unknown function
PFE1335c_CGH	0	-0.218171	-0.218171	5	1127	conserved Plasmodium protein, unknown function
PFE1340w_CGH	0	0	0	5	1128	conserved Plasmodium protein, unknown function
PFE1345c_CGH	-0.0283843	-1.11549	-1.08711	5	1129	minichromosome maintenance protein 3, putative
PFE1350c_CGH	0	0	0	5	1130	ubiquitin-conjugating enzyme, putative
PFE1355c_CGH	0	0.0677129	0.0677129	5	1131	ubiquitin carboxyl-terminal hydrolase, putative
PFE1360c_CGH	0	0	0	5	1132	methionine aminopeptidase, putative
PFE1363c_CGH	0	-1.44112	-1.44112	5	1133	probable protein, unknown function
PFE1365w_CGH	-0.094761	-1.3746	-1.27984	5	1134	conserved Plasmodium protein, unknown function
PFE1370w_CGH	0	0	0	5	1135	hsp70 interacting protein, putative
PFE1375c_CGH	0	-0.28444	-0.28444	5	1136	conserved Plasmodium protein, unknown function
PFE1390w_CGH	0	-0.278034	-0.278034	5	1137	RNA helicase-1
PFE1395c_CGH	0	0.582137	0.582137	5	1138	conserved Plasmodium protein, unknown function
PFE1400c_CGH	0	0	0	5	1139	beta adaptin protein, putative
PFE1405c_CGH	0	0	0	5	1140	eukaryotic translation initiation factor 3, subunit 6, putative
PFE1410c_CGH	0	-0.163075	-0.163075	5	1141	conserved Plasmodium protein, unknown function
PFE1415w_CGH	0	-0.312968	-0.312968	5	1142	cell cycle regulator with zn-finger domain, putative
PFE1420w_CGH	0	0	0	5	1143	F-actin capping protein, alpha subunit, putative
PFE1425c_CGH	0	-0.398536	-0.398536	5	1144	conserved Plasmodium protein, unknown function
PFE1430c_CGH	0	-0.0660374	-0.0660374	5	1145	cyclophilin, putative
PFE1435c_CGH	0	0	0	5	1146	nucleolar preribosomal GTPase, putative
PFE1440c_CGH	0	-0.332116	-0.332116	5	1147	conserved Plasmodium protein, unknown function
PFE1445c_CGH	0	0	0	5	1148	conserved Plasmodium protein, unknown function
PFE1450c_CGH	0	-0.0678915	-0.0678915	5	1149	conserved Plasmodium protein, unknown function
PFE1455w_CGH	0	-0.385961	-0.385961	5	1150	sugar transporter, putative
PFE1460w_CGH	0	-0.03049	-0.03049	5	1151	apicoplast TIC22 precursor, putative
PFE1465w_CGH	0	0	0	5	1152	conserved Plasmodium protein, unknown function
PFE1470w_CGH	0	-0.321455	-0.321455	5	1153	cell cycle regulator protein, putative
PFE1480c_CGH	0	-0.0078639	-0.0078639	5	1154	conserved Plasmodium protein, unknown function
PFE1485w_CGH	0	0	0	5	1155	conserved Plasmodium protein, unknown function
PFE1490c_CGH	0	-0.0661105	-0.0661105	5	1156	RING zinc finger protein, putative
PFE1495w_CGH	0	1.37537	1.37537	5	1157	null
PFE1500c_CGH	0	0	0	5	1158	conserved Plasmodium protein, unknown function
PFE1505w_CGH	0	-0.626207	-0.626207	5	1159	SNARE protein
PFE1510c_CGH	0	-0.521841	-0.521841	5	1160	PfiTPT
PFE1515w_CGH	0	0	0	5	1161	conserved Plasmodium membrane protein, unknown function
PFE1520c_CGH	0	0.190588	0.190588	5	1162	conserved Plasmodium protein, unknown function
PFE1525w_CGH	0	-0.0300108	-0.0300108	5	1163	conserved Plasmodium membrane protein, unknown function
PFE1530c_CGH	0	0	0	5	1164	XAP-5 DNA binding protein, putative
PFE1535w_CGH	0	-0.171531	-0.171531	5	1165	conserved Plasmodium protein, unknown function
PFE1540w_CGH	0	-0.486176	-0.486176	5	1166	CPW-WPC family protein
PFE1545c_CGH	0	0	0	5	1167	Formin 1, putative
PFE1550w_CGH	0	0	0	5	1168	conserved Plasmodium protein, unknown function
PFE1555c_CGH	0	0	0	5	1169	conserved Plasmodium protein, unknown function
PFE1560c_CGH	0	-0.315229	-0.315229	5	1170	mitochondrial ribosomal protein S16 precursor, putative
PFE1565w_CGH	0	0.0400679	0.0400679	5	1171	conserved Plasmodium protein, unknown function
PFE1570c_CGH	0	0	0	5	1172	conserved Plasmodium protein, unknown function
PFE1590w_CGH	-0.108061	-1.56255	-1.45448	5	1173	early transcribed membrane protein 5, ETRAMP5
PFE1595c_CGH	0	-0.24454	-0.24454	5	1174	Plasmodium exported protein (PHISTc), unknown function
PFE1600w_CGH	0	0.133676	0.133676	5	1175	Plasmodium exported protein (PHISTb), unknown function
PFE1605w_CGH	0	-0.291451	-0.291451	5	1176	Plasmodium exported protein (PHISTb), unknown function
PFE1610w_CGH	-0.00530932	1.06295	1.06826	5	1177	Plasmodium exported protein, unknown function
PFE1615c_CGH	0	0	0	5	1178	Plasmodium exported protein, unknown function
PFE1620c_CGH	-0.0208832	-0.848555	-0.827672	5	1179	erythrocyte membrane protein 1 (PfEMP1)
PFE1625c_CGH	0	0	0	5	1180	erythrocyte membrane protein 1 (PfEMP1) pseudogene
PFE1630w_CGH	0	0	0	5	1181	rifin
PFE1635w_CGH	-0.0638293	-1.02951	-0.965686	5	1182	RIF pseudogene, RIFIN pseudogene
PFE1640w_CGH	0	0.282603	0.282603	5	1183	erythrocyte membrane protein 1 (PfEMP1), truncated
PFF0005c_CGH	0	0.0951935	0.0951935	6	1184	erythrocyte membrane protein 1 (PfEMP1) pseudogene
PFF0010w_CGH	0	0.57939	0.57939	6	1185	erythrocyte membrane protein 1 (PfEMP1)
PFF0015c_CGH	0	0.0809192	0.0809192	6	1186	rifin
PFF0020c_CGH	0	0.0795179	0.0795179	6	1187	erythrocyte membrane protein 1 (PfEMP1)-like protein
PFF0025w_CGH	0	0	0	6	1188	rifin
PFF0030c_CGH	0	1.73538	1.73538	6	1189	erythrocyte membrane protein 1 (PfEMP1) pseudogene
PFF0035c_CGH	0	0.183948	0.183948	6	1190	rifin
PFF0040c_CGH	0	0.86698	0.86698	6	1191	rifin pseudogene
PFF0060w_CGH	0.11981	1.25949	1.13968	6	1192	Pfmc-2TM Maurer's cleft two transmembrane protein
PFF0070w_CGH	0	0	0	6	1193	erythrocyte membrane protein (PfEMP1) pseudogene
PFF0075c_CGH	0	-1.27013	-1.27013	6	1194	Plasmodium exported protein (PHISTb), unknown function
PFF0080c_CGH	0.264574	-1.59818	-1.86275	6	1195	TPR-like domain containing protein, putative
PFF0085w_CGH	0	0	0	6	1196	Plasmodium exported protein (PHISTa), unknown function
PFF0090w_CGH	-0.0605039	-1.86465	-1.80414	6	1197	conserved Plasmodium protein, unknown function
PFF0095c_CGH	0	-0.156546	-0.156546	6	1198	conserved Plasmodium protein, unknown function
PFF0100w_CGH	0	-0.0898373	-0.0898373	6	1199	ATP dependent RNA helicase, putative
PFF0105w_CGH	0	-0.301973	-0.301973	6	1200	MYND finger domain protein
PFF0110w_CGH	0	0	0	6	1201	conserved Plasmodium protein, unknown function
PFF0115c_CGH	0	-0.697366	-0.697366	6	1202	elongation factor G, putative
PFF0120w_CGH	0	-0.575649	-0.575649	6	1203	geranylgeranyltransferase, putative
PFF0125c_CGH	0	-0.0864501	-0.0864501	6	1204	conserved Plasmodium protein, unknown function
PFF0130c_CGH	0	0.103266	0.103266	6	1205	conserved Plasmodium protein, unknown function
PFF0135w_CGH	0	0	0	6	1206	conserved Plasmodium protein, unknown function
PFF0140c_CGH	0	0	0	6	1207	conserved Plasmodium protein, unknown function
PFF0145w_CGH	0	0	0	6	1208	conserved Plasmodium protein, unknown function
PFF0150c_CGH	0	-0.187133	-0.187133	6	1209	conserved Plasmodium protein, unknown function
PFF0155w_CGH	0	-0.503016	-0.503016	6	1210	Bcs1 protein, putative
PFF0160c_CGH	0	-0.36503	-0.36503	6	1211	dihydroorotate dehydrogenase, mitochondrial precursor
PFF0165c_CGH	0	0.0106967	0.0106967	6	1212	conserved Plasmodium protein, unknown function
PFF0170w_CGH	0	-0.282242	-0.282242	6	1213	calcium antiporter, putative
PFF0175c_CGH	0	0	0	6	1214	conserved Plasmodium protein, unknown function
PFF0180w_CGH	0	-0.471092	-0.471092	6	1215	phenylalanyl-tRNA synthetase subunit
PFF0185c_CGH	0	0	0	6	1216	conserved Plasmodium protein, unknown function
PFF0190c_CGH	0	0	0	6	1217	conserved Plasmodium protein, unknown function
PFF0195c_CGH	0	0	0	6	1218	conserved Plasmodium protein, unknown function
PFF0200c_CGH	0	-0.250398	-0.250398	6	1219	transcription factor with AP2 domain(s)
PFF0205w_CGH	0.120728	-2.13311	-2.25384	6	1220	mitochondrial ribosomal protein L41 precursor, putative
PFF0210w_CGH	0	0	0	6	1221	conserved Plasmodium protein, unknown function
PFF0215w_CGH	0	-0.162503	-0.162503	6	1222	conserved Plasmodium protein, unknown function
PFF0220w_CGH	0	-0.355705	-0.355705	6	1223	conserved Plasmodium protein, unknown function
PFF0225w_CGH	0	0	0	6	1224	DNA helicase, putative
PFF0230c_CGH	0	0	0	6	1225	glyoxalase I, putative
PFF0235c_CGH	0	-0.0135232	-0.0135232	6	1226	RAP protein, putative
PFF0240c_CGH	0	0.308671	0.308671	6	1227	conserved Plasmodium protein, unknown function
PFF0245w_CGH	0	-1.36859	-1.36859	6	1228	mitochondrial ribosomal protein L24 precursor, putative
PFF0250w_CGH	0	-0.3093	-0.3093	6	1229	RNA binding protein, putative
PFF0255c_CGH	0	-0.688273	-0.688273	6	1230	conserved Plasmodium protein, unknown function
PFF0260w_CGH	0	-0.722869	-0.722869	6	1231	serine/threonine protein kinase, Pfnek-5
PFF0265c_CGH	0	0.0640732	0.0640732	6	1232	calcium-binding protein, putative
PFF0270c_CGH	0	0	0	6	1233	cyclin dependent kinase binding protein, putative
PFF0275c_CGH	0	-0.270276	-0.270276	6	1234	nucleoside diphosphate kinase, putative
PFF0280w_CGH	0	-0.247708	-0.247708	6	1235	conserved Plasmodium protein, unknown function
PFF0285c_CGH	0	0	0	6	1236	DNA repair protein RAD50, putative
PFF0290w_CGH	0	0	0	6	1237	long chain polyunsaturated fatty acid elongation enzyme, putative
PFF0295c_CGH	0	-0.591019	-0.591019	6	1238	conserved Plasmodium protein, unknown function
PFF0300w_CGH	0	0	0	6	1239	RNA-binding protein, putative
PFF0305c_CGH	0	-0.827979	-0.827979	6	1240	ubiquitin-conjugating enzyme E2, putative
PFF0310w_CGH	0	0	0	6	1241	conserved Plasmodium protein, unknown function
PFF0315c_CGH	0	0.370289	0.370289	6	1242	conserved Plasmodium protein, unknown function
PFF0320c_CGH	0	-0.64387	-0.64387	6	1243	polypyrimidine tract binding protein, putative
PFF0325c_CGH	0	-0.194369	-0.194369	6	1244	conserved Plasmodium protein, unknown function
PFF0330w_CGH	0	-0.465646	-0.465646	6	1245	coatomer alpha subunit, putative
PFF0335c_CGH	0	-0.246998	-0.246998	6	1246	probable protein, unknown function
PFF0340c_CGH	0	0	0	6	1247	glutaredoxin-like protein, putative
PFF0345w_CGH	0	-0.430021	-0.430021	6	1248	translation initiation factor IF-2, putative
PFF0350w_CGH	0	0	0	6	1249	MYND finger protein, putative
PFF0355c_CGH	0	-0.425319	-0.425319	6	1250	conserved Plasmodium membrane protein, unknown function
PFF0360w_CGH	0	0	0	6	1251	Uoporphyrinogen III decarboxylase, putative
PFF0365c_CGH	0	-0.355002	-0.355002	6	1252	G-protein associated signal transduction protein, putative
PFF0370w_CGH	0	-0.264175	-0.264175	6	1253	para-hydroxybenzoate--polyprenyltransferase (4- hydroxybenzoate octaprenyltransferase), putative
PFF0375c_CGH	0	-0.192061	-0.192061	6	1254	conserved Plasmodium protein, unknown function
PFF0380w_CGH	0	-0.3078	-0.3078	6	1255	conserved Plasmodium protein, unknown function
PFF0385c_CGH	0	-0.835934	-0.835934	6	1256	conserved Plasmodium protein, unknown function
PFF0390w_CGH	0	-0.153831	-0.153831	6	1257	conserved Plasmodium protein, unknown function
PFF0395c_CGH	0	-0.513327	-0.513327	6	1258	conserved protein, unknown function
PFF0400w_CGH	0	-0.140444	-0.140444	6	1259	conserved Plasmodium protein, unknown function
PFF0405c_CGH	0	-0.656531	-0.656531	6	1260	conserved Plasmodium protein, unknown function
PFF0410w_CGH	0	-0.026383	-0.026383	6	1261	conserved Plasmodium protein, unknown function
PFF0415c_CGH	0	-0.857985	-0.857985	6	1262	conserved Plasmodium protein, unknown function
PFF0420c_CGH	0	-0.392779	-0.392779	6	1263	proteasome subunit alpha type 2, putative
PFF0425w_CGH	0	0.0165901	0.0165901	6	1264	conserved Plasmodium protein, unknown function
PFF0430w_CGH	0	-0.10961	-0.10961	6	1265	chaperone, putative
PFF0435w_CGH	0	-1.37653	-1.37653	6	1266	ornithine aminotransferase
PFF0440w_CGH	0	0	0	6	1267	conserved Plasmodium protein, unknown function
PFF0445w_CGH	0	0	0	6	1268	conserved Plasmodium protein, unknown function
PFF0450c_CGH	0	0	0	6	1269	Zn2+ or Fe2+ permease
PFF0455w_CGH	0	0	0	6	1270	citrate synthase-like protein, putative
PFF0460w_CGH	0	-0.140295	-0.140295	6	1271	conserved Plasmodium protein, unknown function
PFF0465c_CGH	0	0	0	6	1272	mitochondrial cardiolipin synthase, PfCLS
PFF0470w_CGH	0	0	0	6	1273	conserved Plasmodium protein, unknown function
PFF0475w_CGH	0	0	0	6	1274	hypothetical protein
PFF0480w_CGH	0	0	0	6	1275	conserved Plasmodium protein, unknown function
PFF0485c_CGH	0	-0.00159172	-0.00159172	6	1276	zinc finger, putative
PFF0490w_CGH	0	0.0717953	0.0717953	6	1277	conserved Plasmodium protein, unknown function
PFF0495w_CGH	0	-0.229126	-0.229126	6	1278	mitochondrial ribosomal protein L19 precursor, putative
PFF0500c_CGH	0	-0.629953	-0.629953	6	1279	step II splicing factor, putative
PFF0505c_CGH	0	0.265294	0.265294	6	1280	conserved Plasmodium protein, unknown function
PFF0510w_CGH	-0.401675	-1.82753	-1.42586	6	1281	histone H3
PFF0515c_CGH	0	-1.05765	-1.05765	6	1282	conserved protein, unknown function
PFF0520w_CGH	0	-0.154606	-0.154606	6	1283	calcium-dependent protein kinase
PFF0525w_CGH	0.0569651	-0.68496	-0.741925	6	1284	conserved Plasmodium protein, unknown function
PFF0530w_CGH	0	-0.409943	-0.409943	6	1285	transketolase
PFF0535c_CGH	0	0	0	6	1286	trancription factor, putative
PFF0540c_CGH	0	-0.731752	-0.731752	6	1287	conserved Plasmodium membrane protein, unknown function
PFF0545c_CGH	0	-0.650855	-0.650855	6	1288	conserved Plasmodium protein, unknown function
PFF0550w_CGH	0	-0.789788	-0.789788	6	1289	transcription factor with AP2 domain(s)
PFF0555w_CGH	0	-0.551868	-0.551868	6	1290	conserved Plasmodium protein, unknown function
PFF0560c_CGH	0	0.13945	0.13945	6	1291	SWI/SNF-related matrix-associated actin-dependent regulator of chromatin
PFF0565c_CGH	0	0.214564	0.214564	6	1292	conserved Plasmodium protein, unknown function
PFF0570c_CGH	0	-0.596015	-0.596015	6	1293	conserved Plasmodium protein, unknown function
PFF0573c_CGH	0	0.141401	0.141401	6	1294	60S ribosomal protein L39, putative
PFF0575c_CGH	0	-0.00145365	-0.00145365	6	1295	conserved Plasmodium protein, unknown function
PFF0580w_CGH	0	-1.04486	-1.04486	6	1296	lsm12, putative
PFF0585c_CGH	0	-0.413464	-0.413464	6	1297	conserved Plasmodium protein, unknown function
PFF0590c_CGH	0	0	0	6	1298	homologue of human HSPC025
PFF0595c_CGH	0	-0.489804	-0.489804	6	1299	leucine-rich repeat protein 5, LRR5
PFF0600w_CGH	0	-0.166678	-0.166678	6	1300	conserved Plasmodium protein, unknown function
PFF0605c_CGH	0	0	0	6	1301	conserved Plasmodium protein, unknown function
PFF0610c_CGH	0	0	0	6	1302	PP-loop family protein, putative
PFF0615c_CGH	0	-0.392703	-0.392703	6	1303	Pf12
PFF0620c_CGH	0	-0.0020496	-0.0020496	6	1304	Pfs45-48 related protein, putative
PFF0625w_CGH	0	-0.175807	-0.175807	6	1305	nucleolar GTP-binding protein 1, putative
PFF0630c_CGH	0	-0.546022	-0.546022	6	1306	conserved Plasmodium protein, unknown function
PFF0635w_CGH	0	0.0553481	0.0553481	6	1307	conserved Plasmodium protein, unknown function
PFF0640w_CGH	0	-0.149165	-0.149165	6	1308	conserved Plasmodium protein, unknown function
PFF0645c_CGH	0	-0.00801711	-0.00801711	6	1309	integral membrane protein
PFF0650w_CGH	0	-0.709669	-0.709669	6	1310	apicoplast ribosomal protein L18 precursor, putative
PFF0655c_CGH	0	-0.0145389	-0.0145389	6	1311	adapter-related protein, putative
PFF0660w_CGH	0	0	0	6	1312	conserved Plasmodium protein, unknown function
PFF0665c_CGH	0	0	0	6	1313	syntaxin binding protein, putative
PFF0670w_CGH	0	-0.116665	-0.116665	6	1314	transcription factor with AP2 domain(s)
PFF0675c_CGH	0	-0.245554	-0.245554	6	1315	myosin E
PFF0680c_CGH	0	0	0	6	1316	thiamin-phosphate pyrophosphorylase, putative
PFF0685c_CGH	0	-0.156313	-0.156313	6	1317	conserved Plasmodium protein, unknown function
PFF0690c_CGH	0	-0.580243	-0.580243	6	1318	organic anion transporter
PFF0695w_CGH	0	-0.258638	-0.258638	6	1319	conserved Plasmodium protein, unknown function
PFF0700c_CGH	0	-0.454723	-0.454723	6	1320	60S ribosomal protein L19, putative
PFF0705c_CGH	0	0.0111691	0.0111691	6	1321	conserved Plasmodium protein, unknown function
PFF0710w_CGH	0	-0.0226922	-0.0226922	6	1322	conserved Plasmodium protein, unknown function
PFF0715c_CGH	0	-0.214356	-0.214356	6	1323	endonuclease iii homologue, putative
PFF0720w_CGH	0	-0.00357968	-0.00357968	6	1324	conserved Plasmodium membrane protein, unknown function
PFF0725w_CGH	-0.14794	-2.11041	-1.96247	6	1325	conserved Plasmodium protein, unknown function
PFF0730c_CGH	0	-0.421503	-0.421503	6	1326	enoyl-acyl carrier reductase
PFF0735w_CGH	0	-0.543264	-0.543264	6	1327	conserved Plasmodium protein, unknown function
PFF0740c_CGH	0	-0.258914	-0.258914	6	1328	conserved Plasmodium membrane protein, unknown function
PFF0745c_CGH	0	0	0	6	1329	ribonuclease, putative
PFF0750w_CGH	0	-0.485992	-0.485992	6	1330	cyclin-dependent protein kinase, predicted
PFF0755c_CGH	0	-0.203123	-0.203123	6	1331	conserved Plasmodium protein, unknown function
PFF0760w_CGH	0	-0.594571	-0.594571	6	1332	RNA and export factor binding protein, putative
PFF0765c_CGH	0	-0.167565	-0.167565	6	1333	conserved Plasmodium protein, unknown function
PFF0770c_CGH	0	-0.140734	-0.140734	6	1334	conserved Plasmodium protein, unknown function
PFF0775w_CGH	0	0	0	6	1335	pyridoxal kinase-like protein, putative
PFF0780w_CGH	0	0.573526	0.573526	6	1336	conserved Plasmodium protein, unknown function
PFF0785w_CGH	0	-0.138453	-0.138453	6	1337	Ndc80 homologue, putative
PFF0790c_CGH	0	0	0	6	1338	conserved Plasmodium protein, unknown function
PFF0795w_CGH	0	0	0	6	1339	conserved Plasmodium protein, unknown function
PFF0800w_CGH	0	0	0	6	1340	TRAP-like protein, TRAP2
PFF0805c_CGH	0	-0.329735	-0.329735	6	1341	conserved Plasmodium protein, unknown function
PFF0810c_CGH	0	0	0	6	1342	conserved Plasmodium protein, unknown function
PFF0815w_CGH	0	-0.559341	-0.559341	6	1343	malate:quinone oxidoreductase, putative
PFF0820w_CGH	0	0	0	6	1344	conserved Plasmodium protein, unknown function
PFF0825c_CGH	0	-0.755117	-0.755117	6	1345	mitochondrial import receptor subunit tom40
PFF0830w_CGH	0	-0.319396	-0.319396	6	1346	alpha adaptin-like protein, putative
PFF0835w_CGH	0	-0.550942	-0.550942	6	1347	conserved Plasmodium protein, unknown function
PFF0840w_CGH	0	-0.43952	-0.43952	6	1348	conserved Plasmodium protein, unknown function
PFF0845c_CGH	0	1.01368	1.01368	6	1349	erythrocyte membrane protein 1 (PfEMP1)
PFF0847w_CGH	0.0311417	1.38527	1.35413	6	1350	Stevor, pseudogene
PFF0850c_CGH	0	0.241073	0.241073	6	1351	stevor
PFF0855c_CGH	0	0.238279	0.238279	6	1352	rifin
PFF0860c_CGH	0	0	0	6	1353	histone h2a
PFF0865w_CGH	-0.150128	-1.13023	-0.980101	6	1354	histone H3
PFF0870w_CGH	0	0	0	6	1355	conserved Plasmodium membrane protein, unknown function
PFF0875w_CGH	0	0.266249	0.266249	6	1356	conserved Plasmodium protein, unknown function
PFF0880c_CGH	0	-0.452635	-0.452635	6	1357	conserved Plasmodium protein, unknown function
PFF0885w_CGH	0	-0.537229	-0.537229	6	1358	ribosomal protein L27a
PFF0890c_CGH	0	0	0	6	1359	conserved Plasmodium membrane protein, unknown function
PFF0895w_CGH	0	-0.623066	-0.623066	6	1360	malate dehydrogenase, putative
PFF0900c_CGH	0	-0.188566	-0.188566	6	1361	rhomboid protease ROM10
PFF0905w_CGH	0	0	0	6	1362	Transport protein particle (TRAPP) component, putative
PFF0910c_CGH	0	0	0	6	1363	conserved Plasmodium protein, unknown function
PFF0915w_CGH	0	0	0	6	1364	N-acetylglucosamine transferase
PFF0920c_CGH	0	0	0	6	1365	conserved Plasmodium protein, unknown function
PFF0925w_CGH	0	-0.32492	-0.32492	6	1366	conserved Plasmodium protein, unknown function
PFF0930w_CGH	0	-0.242675	-0.242675	6	1367	conserved Plasmodium protein, unknown function
PFF0935c_CGH	0	0	0	6	1368	conserved Plasmodium protein, unknown function
PFF0940c_CGH	0	-0.516677	-0.516677	6	1369	cell division cycle protein 48 homologue, putative
PFF0945c_CGH	0	-0.151043	-0.151043	6	1370	acyl-CoA synthetase, PfACS12
PFF0950w_CGH	0	0.065475	0.065475	6	1371	conserved Plasmodium protein, unknown function
PFF0955c_CGH	0	0	0	6	1372	null
PFF0960c_CGH	0	0	0	6	1373	conserved Plasmodium protein, unknown function
PFF0965c_CGH	0	0	0	6	1374	conserved Plasmodium membrane protein, unknown function
PFF0970w_CGH	0	-0.490638	-0.490638	6	1375	splicing factor 3a subunit, putative
PFF0975c_CGH	0	-0.363713	-0.363713	6	1376	conserved Plasmodium protein, unknown function
PFF0980w_CGH	0	0	0	6	1377	conserved Plasmodium protein, unknown function
PFF0985c_CGH	0	0.372663	0.372663	6	1378	conserved Plasmodium protein, unknown function
PFF0990c_CGH	0	0.613061	0.613061	6	1379	conserved Plasmodium protein, unknown function
PFF0995c_CGH	0	0.37337	0.37337	6	1380	Merozoite surface protein 10, MSP10
PFF1000w_CGH	0	-0.290975	-0.290975	6	1381	cleavage stimulation factor subunit 1- like protein, putative
PFF1005w_CGH	0	0.635795	0.635795	6	1382	conserved Plasmodium protein, unknown function
PFF1010c_CGH	0	-0.0969041	-0.0969041	6	1383	DNAJ protein, putative
PFF1015w_CGH	0	0	0	6	1384	conserved Plasmodium protein, unknown function
PFF1020c_CGH	0	-0.0582858	-0.0582858	6	1385	conserved Plasmodium protein, unknown function
PFF1025c_CGH	0	-0.547912	-0.547912	6	1386	pyridoxine/pyridoxal 5-phosphate biosynthesis enzyme
PFF1030w_CGH	0	0	0	6	1387	conserved Plasmodium protein, unknown function
PFF1035w_CGH	0	-0.228639	-0.228639	6	1388	Pfs77 protein
PFF1040w_CGH	0	0	0	6	1389	conserved Plasmodium protein, unknown function
PFF1045w_CGH	0	0	0	6	1390	conserved Plasmodium protein, unknown function
PFF1050w_CGH	0	-1.15409	-1.15409	6	1391	nascent polypeptide associated complex alpha chain, putative
PFF1055c_CGH	0	-0.00592075	-0.00592075	6	1392	conserved Plasmodium protein, unknown function
PFF1060w_CGH	0	-1.11095	-1.11095	6	1393	conserved Plasmodium protein, unknown function
PFF1065c_CGH	0	-0.11317	-0.11317	6	1394	conserved Plasmodium protein, unknown function
PFF1070c_CGH	0	-0.204138	-0.204138	6	1395	radical SAM protein, putative
PFF1075w_CGH	0	-0.286961	-0.286961	6	1396	conserved Plasmodium protein, unknown function
PFF1080w_CGH	0	-0.546415	-0.546415	6	1397	conserved Apicomplexan protein, unknown function
PFF1085c_CGH	0	0.331966	0.331966	6	1398	RNA methyltransferase, putative
PFF1090c_CGH	0	-0.527736	-0.527736	6	1399	conserved Plasmodium membrane protein, unknown function
PFF1095w_CGH	0	-0.488627	-0.488627	6	1400	leucyl tRNA synthase
PFF1100c_CGH	0	-0.0461257	-0.0461257	6	1401	transcription factor with AP2 domain(s)
PFF1105c_CGH	0	-0.317369	-0.317369	6	1402	chorismate synthase
PFF1110c_CGH	0	-0.331619	-0.331619	6	1403	coronin binding protein
PFF1115w_CGH	0	0.0184863	0.0184863	6	1404	ferredoxin--NADP reductase, putative
PFF1120c_CGH	0	-0.737637	-0.737637	6	1405	conserved Apicomplexan protein, unknown function
PFF1125c_CGH	0	0	0	6	1406	RNA-binding protein mei2 homologue, putative
PFF1130c_CGH	0	-0.386381	-0.386381	6	1407	superoxide dismutase, PfSOD2
PFF1135w_CGH	0	0	0	6	1408	transcription or splicing factor-like protein, putative
PFF1140c_CGH	0	0	0	6	1409	ATP-dependent DEAD box helicase, putative
PFF1145c_CGH	0	-0.287604	-0.287604	6	1410	protein kinase, putative
PFF1150w_CGH	0	-0.687164	-0.687164	6	1411	ribonuclease HII, putative
PFF1155w_CGH	0	0.357098	0.357098	6	1412	hexokinase
PFF1160w_CGH	0	-0.191672	-0.191672	6	1413	conserved Plasmodium protein, unknown function
PFF1165c_CGH	0	-0.179672	-0.179672	6	1414	conserved Plasmodium protein, unknown function
PFF1170w_CGH	0	0	0	6	1415	conserved Plasmodium protein, unknown function
PFF1175c_CGH	0	0	0	6	1416	conserved Plasmodium protein, unknown function
PFF1180w_CGH	0.0385881	-1.64872	-1.6873	6	1417	anaphase-promoting complex subunit, putative
PFF1185w_CGH	0	0	0	6	1418	Smarca -related protein
PFF1190c_CGH	-0.0452869	-1.05093	-1.00564	6	1419	N-acetylglucosaminylphosphatidylinositol deacetylase, putative
PFF1195c_CGH	0	0	0	6	1420	conserved Plasmodium protein, unknown function
PFF1200w_CGH	0	-0.00611075	-0.00611075	6	1421	conserved Plasmodium protein, unknown function
PFF1205w_CGH	0	-0.453102	-0.453102	6	1422	null
PFF1210w_CGH	0	0	0	6	1423	phosphatidic acid phosphatase, PfPAP
PFF1215w_CGH	0	0.0334524	0.0334524	6	1424	sphingomyelin synthase, putative
PFF1220w_CGH	0	0	0	6	1425	conserved Plasmodium protein, unknown function
PFF1225c_CGH	0	0	0	6	1426	DNA polymerase 1, putative
PFF1230c_CGH	0	0	0	6	1427	conserved Plasmodium protein, unknown function
PFF1235w_CGH	0	0.382901	0.382901	6	1428	conserved Plasmodium membrane protein, unknown function
PFF1240w_CGH	0	0	0	6	1429	poly(A) polymerase PAP, putative
PFF1245c_CGH	0	0.708489	0.708489	6	1430	conserved Plasmodium protein, unknown function
PFF1250w_CGH	0	0.316986	0.316986	6	1431	conserved Plasmodium protein, unknown function
PFF1255w_CGH	0	0.135834	0.135834	6	1432	conserved Plasmodium protein, unknown function
PFF1260c_CGH	0	-0.068312	-0.068312	6	1433	conserved Plasmodium protein, unknown function
PFF1265w_CGH	0	-0.087667	-0.087667	6	1434	oxidoreductase, short-chain dehydrogenase family, putative
PFF1270c_CGH	0	-0.224743	-0.224743	6	1435	conserved Plasmodium protein, unknown function
PFF1275c_CGH	0	0	0	6	1436	3-oxoacyl-(acyl-carrier-protein) synthase i/ii
PFF1280w_CGH	0	0	0	6	1437	Sec14 domain containing protein
PFF1285w_CGH	0	0.105715	0.105715	6	1438	conserved Plasmodium protein, unknown function
PFF1290c_CGH	0	0.156481	0.156481	6	1439	conserved Plasmodium protein, unknown function
PFF1295w_CGH	0	0	0	6	1440	conserved Plasmodium protein, unknown function
PFF1300w_CGH	0	-0.674284	-0.674284	6	1441	pyruvate kinase, putative
PFF1305w_CGH	0	0.721987	0.721987	6	1442	mitochondrial ribosomal protein L46 precursor, putative
PFF1310c_CGH	0	-0.625024	-0.625024	6	1443	conserved Plasmodium protein, unknown function
PFF1315w_CGH	0	0	0	6	1444	Ankyrin repeat protein, putative
PFF1320c_CGH	0	0	0	6	1445	myosin light chain, putative
PFF1325c_CGH	0	-0.689026	-0.689026	6	1446	c3h4-type ring finger protein, putative
PFF1330c_CGH	0	-0.319687	-0.319687	6	1447	mitochondrial import inner membrane translocase subunit, putative
PFF1335c_CGH	0	0	0	6	1448	4-methyl-5(B-hydroxyethyl)-thiazol monophosphate biosynthesis enzyme
PFF1340w_CGH	0	-0.433754	-0.433754	6	1449	conserved Plasmodium protein, unknown function
PFF1345w_CGH	0	0.0183606	0.0183606	6	1450	transportin
PFF1350c_CGH	0	-0.571434	-0.571434	6	1451	acetyl-CoA synthetase
PFF1355w_CGH	0	-0.617424	-0.617424	6	1452	conserved Plasmodium protein, unknown function
PFF1360w_CGH	0	0	0	6	1453	6-pyruvoyltetrahydropterin synthase
PFF1365c_CGH	0	0	0	6	1454	HECT-domain (ubiquitin-transferase), putative
PFF1370w_CGH	0	0	0	6	1455	P. falciparum PK4 protein kinase
PFF1375c_CGH	0	-0.203066	-0.203066	6	1456	ethanolaminephosphotransferase, putative
PFF1377w_CGH	0	-0.0543119	-0.0543119	6	1457	conserved Plasmodium membrane protein, unknown function
PFF1380c_CGH	0	0	0	6	1458	conserved Plasmodium protein, unknown function
PFF1385c_CGH	0	-0.103381	-0.103381	6	1459	conserved Plasmodium protein, unknown function
PFF1390w_CGH	0	0	0	6	1460	conserved Plasmodium protein, unknown function
PFF1395c_CGH	0	0.0645257	0.0645257	6	1461	glutamyl-tRNA(Gln) amidotransferase subunit B, putative
PFF1400w_CGH	0	-0.0597277	-0.0597277	6	1462	RAP protein, putative
PFF1405c_CGH	0	0.593612	0.593612	6	1463	conserved protein, unknown function
PFF1410c_CGH	0	-0.338502	-0.338502	6	1464	conserved protein, unknown function
PFF1415c_CGH	0	0.0999871	0.0999871	6	1465	DNAJ domain protein, putative
PFF1420w_CGH	0	0	0	6	1466	phosphatidylcholine-sterol acyltransferase precursor, putative
PFF1425w_CGH	0	0	0	6	1467	RNA binding protein, putative
PFF1430c_CGH	0	-0.386012	-0.386012	6	1468	amino acid transporter
PFF1435w_CGH	0	0	0	6	1469	conserved Plasmodium protein, unknown function
PFF1440w_CGH	0	-0.0153563	-0.0153563	6	1470	SET-domain protein, putative
PFF1445c_CGH	0	0	0	6	1471	cullin-like protein, putative
PFF1450w_CGH	0	0	0	6	1472	sec14-like cytosolic factor or phosphatidylinositol/phosphatidylcholine transfer protein, putative
PFF1455c_CGH	0	-0.510642	-0.510642	6	1473	CPW-WPC family protein
PFF1460c_CGH	0	0	0	6	1474	conserved Plasmodium protein, unknown function
PFF1465w_CGH	0	0	0	6	1475	conserved Plasmodium protein, unknown function
PFF1470c_CGH	0	0	0	6	1476	DNA polymerase epsilon, catalytic subunit a, putative
PFF1475c_CGH	0	0	0	6	1477	conserved Plasmodium protein, unknown function
PFF1480w_CGH	0	0.65004	0.65004	6	1478	microtubule-associated protein ytm1 homologue, putative
PFF1485w_CGH	0	0	0	6	1479	conserved Plasmodium protein, unknown function
PFF1490w_CGH	0	0.135987	0.135987	6	1480	conserved Plasmodium protein, unknown function
PFF1495w_CGH	0	-0.316581	-0.316581	6	1481	conserved Plasmodium protein, unknown function
PFF1500c_CGH	0	0.351926	0.351926	6	1482	DEAD/DEAH box ATP-dependent RNA helicase, putative
PFF1505w_CGH	0.3473	0.242736	-0.104564	6	1483	TPR-like domain containing protein, putative
PFF1510w_CGH	-0.401395	-1.59725	-1.19586	6	1484	Plasmodium exported protein (PHISTb), unknown function
PFF1515c_CGH	0	-0.0864591	-0.0864591	6	1485	erythrocyte membrane protein 1(PfEMP1) pseudogene
PFF1525c_CGH	-0.553192	0	0.553192	6	1486	Pfmc-2TM Maurer's cleft two transmembrane protein
PFF1530c_CGH	0.0413595	1.1715	1.13014	6	1487	Plasmodium exported protein (hyp4), unknown function
PFF1545w_CGH	0	0.898805	0.898805	6	1488	rifin
PFF1550w_CGH	0	0	0	6	1489	stevor
PFF1555w_CGH	0	0.701242	0.701242	6	1490	rifin
PFF1560c_CGH	0	1.53625	1.53625	6	1491	rifin
PFF1565c_CGH	0	0.806963	0.806963	6	1492	rifin
PFF1570w_CGH	-0.0672325	-1.53189	-1.46466	6	1493	rifin
PFF1575w_CGH	0	0	0	6	1494	rifin
PFF1580c_CGH	0	0.578563	0.578563	6	1495	erythrocyte membrane protein 1 (PfEMP1)
PFF1585w_CGH	0	0.963375	0.963375	6	1496	rifin pseudogene
PFF1590w_CGH	0	1.00696	1.00696	6	1497	rifin
PFF1595c_CGH	0	0.867601	0.867601	6	1498	erythrocyte membrane protein 1 (PfEMP1)
MAL7P1.212_CGH	-0.08933	5.75803	5.84736	7	1499	erythrocyte membrane-associated antigen
PF07_0002_CGH	-0.0804206	1.46902	1.54944	7	1500	RESA-like protein
MAL7P1.5_CGH	0.341123	2.01251	1.67139	7	1501	Pfmc-2TM Maurer's cleft two transmembrane protein
PF07_0003_CGH	0	-0.3706	-0.3706	7	1502	rifin
PF07_0004_CGH	0	0.864807	0.864807	7	1503	Plasmodium exported protein, unknown function
MAL7P1.6_CGH	0	0	0	7	1504	Plasmodium exported protein (hyp12), unknown function
MAL7P1.7_CGH	0	-0.380997	-0.380997	7	1505	Plasmodium exported protein (PHISTb), unknown function
PF07_0005_CGH	0	0.0933844	0.0933844	7	1506	lysophospholipase, putative
PF07_0006_CGH	0	-0.0493723	-0.0493723	7	1507	starp antigen
PF07_0007_CGH	0	0	0	7	1508	conserved Plasmodium protein, unknown function
PF07_0008_CGH	-0.0402374	-1.46598	-1.42575	7	1509	Plasmodium exported protein, unknown function
PF07_0009_CGH	0.0663623	-1.2201	-1.28646	7	1510	chitinase precursor fragment, truncated
MAL7P1.10_CGH	0	0.0859496	0.0859496	7	1511	centrin, putative
PF07_0010_CGH	0	0.11104	0.11104	7	1512	conserved Plasmodium protein, unknown function
PF07_0011_CGH	0	-0.693248	-0.693248	7	1513	conserved Plasmodium protein, unknown function
PF07_0012_CGH	0	-0.32791	-0.32791	7	1514	conserved Plasmodium protein, unknown function
MAL7P1.11_CGH	0	-0.492088	-0.492088	7	1515	conserved Plasmodium protein, unknown function
PF07_0013_CGH	0	0	0	7	1516	conserved Plasmodium protein, unknown function
MAL7P1.12_CGH	0	-0.414708	-0.414708	7	1517	erythrocyte membrane-associated antigen
MAL7P1.13_CGH	0	0	0	7	1518	conserved Plasmodium protein, unknown function
MAL7P1.14_CGH	0	-1.08438	-1.08438	7	1519	conserved Plasmodium protein, unknown function
PF07_0014_CGH	0	0	0	7	1520	conserved Plasmodium protein, unknown function
MAL7P1.15_CGH	0	-0.0334609	-0.0334609	7	1521	conserved Plasmodium membrane protein, unknown function
MAL7P1.16_CGH	0	-0.00474613	-0.00474613	7	1522	conserved Plasmodium membrane protein, unknown function
MAL7P1.17_CGH	0	0	0	7	1523	conserved Plasmodium membrane protein, unknown function
PF07_0015_CGH	0	0	0	7	1524	methyltransferase, putative
PF07_0016_CGH	0	0	0	7	1525	conserved Plasmodium membrane protein, unknown function
PF07_0017_CGH	0	0	0	7	1526	phosphoinositide-binding protein, putative
MAL7P1.18_CGH	0	0	0	7	1527	serine/threonine protein kinase, putative
MAL7P1.19_CGH	0	0	0	7	1528	ubiquitin-transferase, putative
PF07_0018_CGH	0	0	0	7	1529	conserved Plasmodium membrane protein, unknown function
PF07_0019_CGH	0	0	0	7	1530	conserved Plasmodium protein, unknown function
MAL7P1.20_CGH	0	0	0	7	1531	peptide chain release factor, putative
PF07_0020_CGH	0	0	0	7	1532	mRNA capping enzyme, putative
PF07_0021_CGH	0	0	0	7	1533	conserved Plasmodium protein, unknown function
PF07_0022_CGH	0	-0.0510209	-0.0510209	7	1534	conserved Plasmodium protein, unknown function
MAL7P1.21_CGH	0	0.109322	0.109322	7	1535	origin recognition complex subunit 2, putative
PF07_0023_CGH	0	-0.509644	-0.509644	7	1536	DNA replication licensing factor mcm7 homologue, putative
PF07_0024_CGH	0	-0.194378	-0.194378	7	1537	inositol phosphatase, putative
MAL7P1.201_CGH	0	-0.387427	-0.387427	7	1538	RNA helicase, putative
MAL7P1.300_CGH	0.138941	-1.33618	-1.47512	7	1539	40S ribosomal protein S29, putative
MAL7P1.340_CGH	0	-0.61022	-0.61022	7	1540	ATP synthase subunit c, putative
MAL7P1.202_CGH	0	0	0	7	1541	conserved Plasmodium protein, unknown function
MAL7P1.203_CGH	0	0	0	7	1542	conserved Plasmodium protein, unknown function
MAL7P1.320_CGH	0	-0.87433	-0.87433	7	1543	Ribosomal protein, L37e, putative
MAL7P1.204_CGH	0	-0.215383	-0.215383	7	1544	conserved Plasmodium protein, unknown function
MAL7P1.205_CGH	0	0.0777822	0.0777822	7	1545	conserved Plasmodium protein, unknown function
MAL7P1.206_CGH	0	0	0	7	1546	DNA mismatch repair enzyme, putative
MAL7P1.207_CGH	0	0	0	7	1547	conserved Plasmodium protein, unknown function
MAL7P1.208_CGH	0	0	0	7	1548	rifin-like protein
MAL7P1.209_CGH	0	-0.0854555	-0.0854555	7	1549	AAA family ATPase, putative
MAL7P1.22_CGH	0	0	0	7	1550	conserved Plasmodium protein, unknown function
PF07_0025_CGH	0	-0.282252	-0.282252	7	1551	conserved Plasmodium protein, unknown function
PF07_0026_CGH	0	-0.210663	-0.210663	7	1552	ubiquitin-protein ligase E3, putative
MAL7P1.23_CGH	0	0	0	7	1553	RAP protein, putative
MAL7P1.24_CGH	0	-0.726281	-0.726281	7	1554	cdk105
MAL7P1.25_CGH	0	0.0575338	0.0575338	7	1555	cytoskeleton associated protein, putative
PF07_0027_CGH	0	0.352851	0.352851	7	1556	DNA-directed RNA polymerase 2 8.2 kDa polypeptide, putative
PF07_0028_CGH	0	-0.0848775	-0.0848775	7	1557	conserved Plasmodium protein, unknown function
MAL7P1.26_CGH	0	-0.0975	-0.0975	7	1558	O-sialoglycoprotein endopeptidase, putative
PF07_0029_CGH	0	-0.156575	-0.156575	7	1559	heat shock protein 86
PF07_0030_CGH	0	-0.172066	-0.172066	7	1560	heat shock protein 86 family protein
PF07_0031_CGH	0	-0.136144	-0.136144	7	1561	heat shock protein 86 family protein
PF07_0032_CGH	0	-0.381286	-0.381286	7	1562	Cg8 protein
PF07_0033_CGH	0	0	0	7	1563	Cg4 protein
PF07_0034_CGH	0	-0.268791	-0.268791	7	1564	Cg3 protein
MAL7P1.27_CGH	0	0	0	7	1565	chloroquine resistance transporter
PF07_0035_CGH	0	0	0	7	1566	cg1 protein
PF07_0036_CGH	0	-0.305387	-0.305387	7	1567	Cg6 protein
PF07_0037_CGH	0	0	0	7	1568	Cg2 protein
PF07_0038_CGH	0	0	0	7	1569	Cg7 protein
PF07_0039_CGH	0	0	0	7	1570	conserved Plasmodium protein, unknown function
MAL7P1.28_CGH	0	-0.429565	-0.429565	7	1571	ribonucleases p/mrp protein subunit, putative
PF07_0040_CGH	0	-0.337161	-0.337161	7	1572	lysophospholipase, putative
MAL7P1.29a_CGH	-0.537202	-2.80431	-2.26711	7	1573	conserved Plasmodium protein, unknown function
MAL7P1.29_CGH	0	-0.166627	-0.166627	7	1574	conserved Plasmodium membrane protein, unknown function
MAL7P1.30_CGH	0	0	0	7	1575	conserved Plasmodium protein, unknown function
PF07_0041_CGH	0	0.678962	0.678962	7	1576	conserved Plasmodium protein, unknown function
PF07_0042_CGH	0	0	0	7	1577	conserved Plasmodium protein, unknown function
MAL7P1.31_CGH	0	-0.309645	-0.309645	7	1578	conserved Plasmodium membrane protein, unknown function
MAL7P1.32_CGH	0	-0.290198	-0.290198	7	1579	nucleotide excision repair protein, putative
MAL7P1.33_CGH	0	0	0	7	1580	conserved Plasmodium protein, unknown function
PF07_0043_CGH	0	-1.55893	-1.55893	7	1581	60S ribosomal protein L34a, putative
PF07_0044_CGH	0	0.019098	0.019098	7	1582	conserved Plasmodium protein, unknown function
PF07_0045_CGH	0	0	0	7	1583	conserved Plasmodium protein, unknown function
PF07_0046_CGH	0	0	0	7	1584	mitochondrial ribosomal protein L1 precursor, putative
PF07_0047_CGH	0	0	0	7	1585	cell division cycle ATPase, putative
MAL7P1.34_CGH	0	0.120128	0.120128	7	1586	conserved Plasmodium membrane protein, unknown function
MAL7P1.35_CGH	0	0.295375	0.295375	7	1587	conserved Plasmodium protein, unknown function
MAL7P1.36_CGH	0.161962	-0.922911	-1.08487	7	1588	conserved Plasmodium protein, unknown function
MAL7P1.37_CGH	0	0	0	7	1589	sin3 associated polypeptide p18-like protein
MAL7P1.38_CGH	0	0	0	7	1590	regulator of chromosome condensation protein, putative
PF07_0048_CGH	0	0.27477	0.27477	7	1591	erythrocyte membrane protein 1 (PfEMP1)
MAL7P1.43_CGH	-0.142976	-1.09435	-0.951369	7	1592	RIF pseudogene, RIFIN pseudogene
PF07_0049_CGH	0	1.07501	1.07501	7	1593	erythrocyte membrane protein 1 (PfEMP1)
MAL7P1.47_CGH	0	0.0840305	0.0840305	7	1594	RIF pseudogene, RIFIN pseudogene
MAL7P1.50_CGH	0	0.885475	0.885475	7	1595	erythrocyte membrane protein 1 (PfEMP1)
PF07_0050_CGH	0	1.08051	1.08051	7	1596	erythrocyte membrane protein 1 (PfEMP1)
MAL7P1.52_CGH	0	-1.50194	-1.50194	7	1597	RIF pseudogene, RIFIN pseudogene
PF07_0051_CGH	0	0.524772	0.524772	7	1598	erythrocyte membrane protein 1 (PfEMP1)
MAL7P1.55_CGH	0	0.579556	0.579556	7	1599	erythrocyte membrane protein 1 (PfEMP1)
MAL7P1.56_CGH	0	1.09423	1.09423	7	1600	erythrocyte membrane protein 1 (PfEMP1)
MAL7P1.57_CGH	0	-1.44617	-1.44617	7	1601	rifin
MAL7P1.58_CGH	0	0	0	7	1602	Pfmc-2TM Maurer's cleft two transmembrane protein
MAL7P1.59_CGH	0	0	0	7	1603	hypothetical protein, conserved in P. falciparum
MAL7P1.61_CGH	0	0	0	7	1604	erythrocyte membrane protein 1 (PfEMP1) pseudogene
MAL7P1.64_CGH	0	0	0	7	1605	conserved Plasmodium membrane protein, unknown function
MAL7P1.65_CGH	0	0	0	7	1606	conserved Plasmodium protein, unknown function
MAL7P1.66_CGH	0	0	0	7	1607	mitochondrial ribosomal protein S5 precursor, putative
MAL7P1.67_CGH	0	-0.173028	-0.173028	7	1608	conserved Plasmodium protein, unknown function
PF07_0052_CGH	0	0	0	7	1609	conserved Plasmodium protein, unknown function
PF07_0053_CGH	0	0	0	7	1610	conserved Plasmodium protein, unknown function
PF07_0054_CGH	0	-0.744271	-0.744271	7	1611	histone h2b, putative
PF07_0055_CGH	0	0	0	7	1612	conserved Plasmodium protein, unknown function
PF07_0056_CGH	0	-0.22714	-0.22714	7	1613	conserved Plasmodium protein, unknown function
MAL7P1.68_CGH	0	0	0	7	1614	ERF2 subunit of a palmitoyltransferase, putative
MAL7P1.69_CGH	0	-0.339738	-0.339738	7	1615	calmodulin, putative
PF07_0057_CGH	0	0	0	7	1616	transcription elongation factor s-ii, putative
PF07_0058_CGH	0	0	0	7	1617	conserved Plasmodium protein, unknown function
PF07_0059_CGH	0	0	0	7	1618	4-nitrophenylphosphatase, putative
PF07_0060_CGH	0	-0.599482	-0.599482	7	1619	conserved Plasmodium protein, unknown function
PF07_0061_CGH	0	-0.298348	-0.298348	7	1620	conserved Plasmodium protein, unknown function
MAL7P1.73_CGH	0	-0.112528	-0.112528	7	1621	calcium/calmodulin-dependent protein kinase, putative
MAL7P1.74_CGH	0	-0.247004	-0.247004	7	1622	conserved Plasmodium protein, unknown function
MAL7P1.75_CGH	0	-1.49736	-1.49736	7	1623	mitochondrial ATP synthase F1, epsilon subunit, putative
PF07_0062_CGH	0	-0.332763	-0.332763	7	1624	GTP-binding translation elongation factor tu family protein, putative
PF07_0063_CGH	0	-0.486563	-0.486563	7	1625	conserved Plasmodium protein, unknown function
PF07_0064_CGH	0	-0.744671	-0.744671	7	1626	drug/metabolite exporter, drug/metabolite transporter
PF07_0065_CGH	0	-0.278336	-0.278336	7	1627	zinc transporter, putative
PF07_0066_CGH	0	0	0	7	1628	conserved Plasmodium protein, unknown function
PF07_0067_CGH	0	0	0	7	1629	conserved Plasmodium protein, unknown function
MAL7P1.76_CGH	0	-0.0722692	-0.0722692	7	1630	conserved Plasmodium protein, unknown function
MAL7P1.77_CGH	0	0	0	7	1631	conserved Plasmodium protein, unknown function
MAL7P1.78_CGH	0	-0.839877	-0.839877	7	1632	Transcription factor IIA, alpha/beta subunit, putative
MAL7P1.79_CGH	0	-1.13774	-1.13774	7	1633	conserved Plasmodium protein, unknown function
PF07_0068_CGH	0	-0.409968	-0.409968	7	1634	cysteine desulfurase, putative
PF07_0069_CGH	0	0.00189742	0.00189742	7	1635	conserved Plasmodium protein, unknown function
MAL7P1.81_CGH	0	0	0	7	1636	eukaryotic translation initiation factor 3 37.28 kDa subunit, putative
PF07_0070_CGH	0	-0.602519	-0.602519	7	1637	drug metabolite transporter, putative
MAL7P1.82_CGH	0	-0.377956	-0.377956	7	1638	conserved Plasmodium membrane protein, unknown function
MAL7P1.83_CGH	0	0.17479	0.17479	7	1639	conserved Plasmodium protein, unknown function
MAL7P1.84_CGH	0	-0.319022	-0.319022	7	1640	conserved Plasmodium protein, unknown function
MAL7P1.86_CGH	0	-0.143912	-0.143912	7	1641	transcription initiation factor iie, alpha subunit, putative
PF07_0071_CGH	0	-1.00936	-1.00936	7	1642	queuine tRNA-ribosyltransferase; putative
PF07_0072_CGH	0	0	0	7	1643	calcium-dependent protein kinase 4
MAL7P1.87_CGH	0	-0.118315	-0.118315	7	1644	conserved Plasmodium protein, unknown function
PF07_0073_CGH	0	0	0	7	1645	seryl-tRNA synthetase, putative
PF07_0074_CGH	0	-0.145902	-0.145902	7	1646	conserved Plasmodium protein, unknown function
MAL7P1.88_CGH	0	-0.809225	-0.809225	7	1647	thioredoxin-like protein
MAL7P1.89_CGH	0	0	0	7	1648	Dynein heavy chain, putative
MAL7P1.91_CGH	0	0	0	7	1649	exported serine/threonine protein kinase
MAL7P1.92_CGH	0	-0.0607455	-0.0607455	7	1650	cysteine repeat modular protein 2
MAL7P1.93_CGH	0	-0.625722	-0.625722	7	1651	mitochondrial ribosomal protein S8 precursor, putative
MAL7P1.94_CGH	0	0	0	7	1652	prefoldin subunit 3, putative
MAL7P1.95_CGH	0	0	0	7	1653	conserved Plasmodium protein, unknown function
PF07_0075_CGH	0	0	0	7	1654	conserved Plasmodium membrane protein, unknown function
PF07_0076_CGH	0	-0.787566	-0.787566	7	1655	conserved Plasmodium protein, unknown function
MAL7P1.97_CGH	0	-0.0322315	-0.0322315	7	1656	conserved Plasmodium protein, unknown function
MAL7P1.98_CGH	0	-0.462877	-0.462877	7	1657	conserved Plasmodium protein, unknown function
MAL7P1.99_CGH	0	-0.70397	-0.70397	7	1658	conserved Plasmodium protein, unknown function
MAL7P1.100_CGH	0	-0.467254	-0.467254	7	1659	protein kinase
PF07_0077_CGH	0	0	0	7	1660	actin-related protein
MAL7P1.102_CGH	0	-0.0157624	-0.0157624	7	1661	conserved Plasmodium protein, unknown function
PF07_0078_CGH	0	-0.100343	-0.100343	7	1662	transmembrane protein, putative
PF07_0079_CGH	0	-0.0541149	-0.0541149	7	1663	60S ribosomal protein L11a, putative
PF07_0080_CGH	0	-0.215152	-0.215152	7	1664	40S ribosomal protein S10, putative
PF07_0081_CGH	0	0	0	7	1665	conserved Plasmodium protein, unknown function
PF07_0082_CGH	0	0	0	7	1666	conserved Plasmodium membrane protein, unknown function
MAL7P1.104_CGH	0	-1.77417	-1.77417	7	1667	3'-5' exoribonuclease Csl4 homolog, putative
PF07_0083_CGH	0	-0.567517	-0.567517	7	1668	basal transcriptional activator, putative
PF07_0084_CGH	0	-0.280026	-0.280026	7	1669	conserved Plasmodium protein, unknown function
MAL7P1.105_CGH	-0.0116178	-0.746183	-0.734565	7	1670	conserved Plasmodium protein, unknown function
PF07_0085_CGH	0	0	0	7	1671	ferrodoxin reductase-like protein
MAL7P1.106_CGH	0.0569651	-1.1265	-1.18347	7	1672	conserved Plasmodium protein, unknown function
MAL7P1.107_CGH	0	-0.255024	-0.255024	7	1673	conserved Plasmodium protein, unknown function
MAL7P1.108_CGH	0	0	0	7	1674	phosphoinositide-binding protein, putative
MAL7P1.109_CGH	0	-0.0448951	-0.0448951	7	1675	null
MAL7P1.110_CGH	0	0	0	7	1676	Ham1-like protein, putative
MAL7P1.111_CGH	0	-0.362628	-0.362628	7	1677	conserved Plasmodium protein, unknown function
PF07_0086_CGH	0	-0.139052	-0.139052	7	1678	conserved Plasmodium membrane protein, unknown function
PF07_0087_CGH	0	-0.678593	-0.678593	7	1679	conserved Plasmodium protein, unknown function
MAL7P1.112_CGH	0	-0.173302	-0.173302	7	1680	conserved Plasmodium protein, unknown function
MAL7P1.113_CGH	0	0	0	7	1681	DEAD box helicase, putative
MAL7P1.114_CGH	0	-0.452295	-0.452295	7	1682	P36-like protein homologue, putative
MAL7P1.115_CGH	0	0.0548181	0.0548181	7	1683	conserved Plasmodium membrane protein, unknown function
PF07_0088_CGH	-0.0537647	-1.76363	-1.70986	7	1684	40S ribosomal protein S5, putative
PF07_0089_CGH	0	0	0	7	1685	conserved Plasmodium protein, unknown function
MAL7P1.117_CGH	0	-1.08516	-1.08516	7	1686	conserved Plasmodium protein, unknown function
PF07_0090_CGH	0	0	0	7	1687	conserved Plasmodium protein, unknown function
MAL7P1.118_CGH	0	0	0	7	1688	PelOta protein homologue, putative
MAL7P1.119_CGH	0	-0.0962241	-0.0962241	7	1689	conserved Plasmodium protein, unknown function
MAL7P1.120_CGH	0	0	0	7	1690	ubiquitin C-terminal hydrolase, putative
MAL7P1.122_CGH	0	-0.802123	-0.802123	7	1691	conserved GTP-binding protein, putative
PF07_0091_CGH	0	0	0	7	1692	cell cycle control protein cwf15 homologue
PF07_0092_CGH	0	0	0	7	1693	BING4 (NUC141) WD-40 repeat protein, putative
PF07_0093_CGH	0.069154	-0.637507	-0.706661	7	1694	conserved Plasmodium protein, unknown function
PF07_0094_CGH	0	-0.530584	-0.530584	7	1695	conserved Plasmodium protein, unknown function
MAL7P1.123_CGH	0	-0.47657	-0.47657	7	1696	conserved Plasmodium protein, unknown function
PF07_0095_CGH	0	0	0	7	1697	tRNAHis guanylyltransferase, putative
PF07_0096_CGH	0	0.149879	0.149879	7	1698	conserved Plasmodium protein, unknown function
MAL7P1.124_CGH	0	-0.499495	-0.499495	7	1699	conserved Plasmodium protein, unknown function
MAL7P1.125_CGH	0	-0.0555155	-0.0555155	7	1700	conserved Plasmodium protein, unknown function
PF07_0097_CGH	0	0	0	7	1701	conserved Plasmodium protein, unknown function
PF07_0098_CGH	0	-0.08703	-0.08703	7	1702	dynactin 4, putative
PF07_0099_CGH	0	0.00231861	0.00231861	7	1703	conserved Plasmodium protein, unknown function
PF07_0100_CGH	0	-0.514466	-0.514466	7	1704	conserved Plasmodium protein, unknown function
PF07_0101_CGH	0	-0.173131	-0.173131	7	1705	conserved Plasmodium protein, unknown function
MAL7P1.126_CGH	0	-0.13043	-0.13043	7	1706	conserved Plasmodium protein, unknown function
MAL7P1.127_CGH	0	-0.250416	-0.250416	7	1707	conserved Plasmodium membrane protein, unknown function
MAL7P1.129_CGH	0	-0.0506341	-0.0506341	7	1708	conserved Plasmodium protein, unknown function
PF07_0102_CGH	0	-0.127379	-0.127379	7	1709	conserved Plasmodium protein, unknown function
MAL7P1.130_CGH	0	-0.439479	-0.439479	7	1710	3-demethylubiquinone-9 3-methyltransferase, putative
PF07_0103_CGH	0	-0.365058	-0.365058	7	1711	mitochondrial import inner membrane translocase subunit tim14, putative
MAL7P1.131_CGH	0	0	0	7	1712	conserved Plasmodium protein, unknown function
MAL7P1.132_CGH	0	0	0	7	1713	conserved Plasmodium protein, unknown function
MAL7P1.133_CGH	-0.0254763	-0.883413	-0.857937	7	1714	null
MAL7P1.134_CGH	0	0	0	7	1715	conserved Plasmodium protein, unknown function
MAL7P1.137_CGH	0	-0.0274249	-0.0274249	7	1716	kelch protein, putative
PF07_0104_CGH	0	-0.12506	-0.12506	7	1717	kinesin-like protein, putative
PF07_0105_CGH	0	0	0	7	1718	exonuclease i, putative
MAL7P1.138_CGH	0	0	0	7	1719	conserved Plasmodium membrane protein, unknown function
MAL7P1.139_CGH	0	0	0	7	1720	mago nashi protein homolog, putative
PF07_0106_CGH	0	-0.00996271	-0.00996271	7	1721	conserved Plasmodium protein, unknown function
MAL7P1.141_CGH	0	-0.0266896	-0.0266896	7	1722	conserved Plasmodium protein, unknown function
MAL7P1.142_CGH	0	-0.33234	-0.33234	7	1723	conserved Plasmodium membrane protein, unknown function
PF07_0107_CGH	0	-0.236207	-0.236207	7	1724	Plasmodium exported protein, unknown function
MAL7P1.144_CGH	0	-0.354395	-0.354395	7	1725	Serine/Threonine protein kinase, FIKK family
MAL7P1.145_CGH	0	0	0	7	1726	mismatch repair protein pms1 homologue, putative
MAL7P1.146_CGH	0	-0.0262658	-0.0262658	7	1727	conserved Plasmodium membrane protein, unknown function
MAL7P1.147_CGH	0	-0.0488406	-0.0488406	7	1728	ubiquitin carboxyl-terminal hydrolase, putative
PF07_0108_CGH	0	0	0	7	1729	conserved Plasmodium protein, unknown function
PF07_0109_CGH	0.0122847	-0.714067	-0.726352	7	1730	conserved Plasmodium protein, unknown function
PF07_0110_CGH	0	-0.109103	-0.109103	7	1731	conserved Plasmodium protein, unknown function
PF07_0111_CGH	0	-0.688097	-0.688097	7	1732	conserved Plasmodium protein, unknown function
MAL7P1.149_CGH	0	0	0	7	1733	conserved Plasmodium protein, unknown function
MAL7P1.150_CGH	0	-0.561856	-0.561856	7	1734	cysteine desulfurase, putative
MAL7P1.151_CGH	0	0	0	7	1735	modification methylase-like protein, putative
PF07_0112_CGH	0	-0.539057	-0.539057	7	1736	proteasome subunit alpha type 5, putative
PF07_0113_CGH	0	0	0	7	1737	conserved Plasmodium protein, unknown function
MAL7P1.152_CGH	0	-0.375392	-0.375392	7	1738	conserved Plasmodium protein, unknown function
PF07_0114_CGH	0	0	0	7	1739	conserved Plasmodium protein, unknown function
PF07_0115_CGH	0	0	0	7	1740	cation transporting ATPase, cation transporter
PF07_0116_CGH	0	-0.114607	-0.114607	7	1741	conserved Plasmodium protein, unknown function
PF07_0117_CGH	0	-0.0138911	-0.0138911	7	1742	eukaryotic translation initiation factor 2 alpha subunit, putative
PF07_0118_CGH	0	-0.115996	-0.115996	7	1743	conserved Plasmodium membrane protein, unknown function
MAL7P1.153_CGH	0	-0.55804	-0.55804	7	1744	actin-like protein, putative
PF07_0119_CGH	-0.00605421	-0.809167	-0.803113	7	1745	conserved Plasmodium protein, unknown function
MAL7P1.154_CGH	0	-0.162105	-0.162105	7	1746	conserved Plasmodium protein, unknown function
MAL7P1.154a_CGH	0	-0.355716	-0.355716	7	1747	conserved Plasmodium protein, unknown function
MAL7P1.155_CGH	0	-0.256171	-0.256171	7	1748	Zinc finger, C3HC4 type, putative
MAL7P1.156_CGH	0	0	0	7	1749	conserved Plasmodium protein, unknown function
MAL7P1.157_CGH	0	-0.478178	-0.478178	7	1750	conserved Plasmodium protein, unknown function
MAL7P1.157a_CGH	0	0	0	7	1751	RNA binding protein, putative
MAL7P1.158_CGH	0	-0.0590746	-0.0590746	7	1752	signal recognition particle SRP9, putative
PF07_0120_CGH	0	-0.0687178	-0.0687178	7	1753	conserved Plasmodium protein, unknown function
MAL7P1.159_CGH	0	-0.79359	-0.79359	7	1754	1-cys peroxidoxin
PF07_0121_CGH	0	-0.0136451	-0.0136451	7	1755	60S ribosomal subunit export protein, putative
PF07_0122_CGH	0	-0.0669492	-0.0669492	7	1756	nucleolus BRIX protein, putative
PF07_0123_CGH	0	-0.15559	-0.15559	7	1757	mRNA (N6-adenosine)-methyltransferase, putative
MAL7P1.160_CGH	0	-0.621919	-0.621919	7	1758	conserved Plasmodium protein, unknown function
PF07_0124_CGH	0	0	0	7	1759	MYND finger domain protein, putative
MAL7P1.161_CGH	0	0.363249	0.363249	7	1760	dynein light chain, putative
MAL7P1.162_CGH	0	-0.0166377	-0.0166377	7	1761	dynein heavy chain, putative
MAL7P1.163_CGH	0.189421	-0.431692	-0.621112	7	1762	conserved Plasmodium protein, unknown function
PF07_0125_CGH	0	0	0	7	1763	tRNA pseudouridine synthase D, putative
MAL7P1.164_CGH	0	0.160223	0.160223	7	1764	adapter-related protein, putative
PF07_0126_CGH	0	-0.26404	-0.26404	7	1765	transcription factor with AP2 domain(s)
PF07_0127_CGH	0	0	0	7	1766	conserved Plasmodium protein, unknown function
MAL7P1.167_CGH	0	0	0	7	1767	conserved Plasmodium protein, unknown function
MAL7P1.170_CGH	0	-0.237611	-0.237611	7	1768	ring stage expressed protein
MAL7P1.171_CGH	0	0	0	7	1769	Plasmodium exported protein, unknown function
MAL7P1.172_CGH	0	0	0	7	1770	Plasmodium exported protein (PHISTc), unknown function
MAL7P1.173_CGH	0	-0.363935	-0.363935	7	1771	Plasmodium exported protein, unknown function
MAL7P1.174_CGH	0	-0.420344	-0.420344	7	1772	Plasmodium exported protein (PHISTb), unknown function
MAL7P1.175_CGH	0	0	0	7	1773	Serine/Threonine protein kinase, FIKK family, pseudogene
MAL7P1.176_CGH	0	0	0	7	1774	erythrocyte binding antigen 175
PF07_0129_CGH	0	-0.210268	-0.210268	7	1775	acyl-coA synthetase, PfACS5
MAL7P1.177_CGH	0	0	0	7	1776	Plasmodium exported protein (hyp9), unknown function
MAL7P1.178_CGH	0	-0.327497	-0.327497	7	1777	alpha/beta hydrolase protein, putative
PF07_0130_CGH	0	0	0	7	1778	stevor
MAL7P1.183_CGH	-0.15526	2.19375	2.34901	7	1779	erythrocyte membrane protein 1 (PfEMP1) pseudogene
PF07_0132_CGH	0	0.0409573	0.0409573	7	1780	rifin
MAL7P1.184_CGH	0	0.565744	0.565744	7	1781	rifin
PF07_0134_CGH	0	0.183948	0.183948	7	1782	rifin
MAL7P1.185_CGH	0	0.143977	0.143977	7	1783	rifin
PF07_0136_CGH	0.0102034	0.0511607	0.0409573	7	1784	rifin
MAL7P1.186_CGH	0	-1.13403	-1.13403	7	1785	VAR-like erythrocyte membrane protein 1
PF07_0138_CGH	0	0.637186	0.637186	7	1786	rifin
MAL7P1.187_CGH	0	0.988179	0.988179	7	1787	erythrocyte membrane protein 1 (PfEMP1)
PF08_0142_CGH	0	0.417541	0.417541	8	1788	erythrocyte membrane protein 1 (PfEMP1)
PF08_0141_CGH	0	1.70106	1.70106	8	1789	erythrocyte membrane protein 1 (PfEMP1)
PF08_0140_CGH	0	1.0397	1.0397	8	1790	erythrocyte membrane protein 1 (PfEMP1)
PF08_0138_CGH	0	0	0	8	1791	rifin
MAL8P1.163_CGH	0	-0.379388	-0.379388	8	1792	Plasmodium exported protein (PHISTa), unknown function
MAL8P1.162_CGH	0	0	0	8	1793	surface-associated interspersed gene 8.3 (SURFIN8.3)
MAL8P1.161_CGH	0	-0.242488	-0.242488	8	1794	Plasmodium exported protein (hyp7), unknown function
MAL8P1.160_CGH	0	-0.202294	-0.202294	8	1795	Plasmodium exported protein (hyp7), unknown function
PF08_0137_CGH	0	-0.371613	-0.371613	8	1796	Plasmodium exported protein (PHISTc), unknown function
PF08_0136b_CGH	0	-1.10389	-1.10389	8	1797	von willebrand factor a-domain-related protein, putative
PF08_0136_CGH	0	-0.215866	-0.215866	8	1798	hypothetical protein
MAL8P1.158_CGH	-0.0428112	-0.755719	-0.712908	8	1799	hypothetical protein
PF08_0135_CGH	0	0	0	8	1800	conserved Plasmodium protein, unknown function
PF08_0134_CGH	0	0.13679	0.13679	8	1801	conserved Plasmodium protein, unknown function
MAL8P1.157_CGH	0	0	0	8	1802	ubiquitin-like protease 1 homolog, Ulp1 homolog, putative
MAL8P1.156_CGH	0	0.0302562	0.0302562	8	1803	mannose-6-phosphate isomerase, putative
MAL8P1.155_CGH	0	0	0	8	1804	hypothetical protein
MAL8P1.154_CGH	0	-0.381271	-0.381271	8	1805	conserved Plasmodium protein, unknown function
PF08_0132_CGH	0	-0.849511	-0.849511	8	1806	glutamate dehydrogenase, putative
MAL8P1.153_CGH	0	-0.244749	-0.244749	8	1807	transcription factor with AP2 domain(s)
PF08_0131_CGH	0	0	0	8	1808	1-cys peroxiredoxin
PF08_0130_CGH	0	-0.0932388	-0.0932388	8	1809	wd repeat protein, putative
MAL8P1.152_CGH	0	-0.138389	-0.138389	8	1810	conserved Plasmodium protein, unknown function
MAL8P1.151_CGH	0	0	0	8	1811	inositol phosphatase, putative
MAL8P1.150_CGH	0	-0.216255	-0.216255	8	1812	conserved Plasmodium protein, unknown function
MAL8P1.149_CGH	0	-0.387016	-0.387016	8	1813	conserved Plasmodium protein, unknown function
PF08_0129_CGH	0	-0.406839	-0.406839	8	1814	protein phosphatase, putative
MAL8P1.148_CGH	0	0	0	8	1815	conserved Plasmodium protein, unknown function
MAL8P1.147_CGH	-0.0643113	-2.15043	-2.08612	8	1816	hypothetical protein
PF08_0128_CGH	0	-0.549134	-0.549134	8	1817	SYF2 splicing factor, putative
PF08_0127_CGH	0	-0.13407	-0.13407	8	1818	conserved Plasmodium protein, unknown function
MAL8P1.146_CGH	0	0.139056	0.139056	8	1819	filament assembling protein, putative
MAL8P1.145_CGH	0	-0.0132783	-0.0132783	8	1820	mitogen-activated protein kinase organizer 1, putative
PF08_0126_CGH	0	-0.476049	-0.476049	8	1821	DNA repair protein rad54, putative
MAL8P1.144_CGH	0	-0.484802	-0.484802	8	1822	AAA family ATPase, putative
MAL8P1.143_CGH	0	-0.51235	-0.51235	8	1823	conserved Plasmodium protein, unknown function
PF08_0125_CGH	0	-0.999296	-0.999296	8	1824	tubulin gamma chain
MAL8P1.142_CGH	0	0.411565	0.411565	8	1825	proteasome beta-subunit
PF08_0124_CGH	0	-0.653062	-0.653062	8	1826	conserved Plasmodium protein, unknown function
MAL8P1.141_CGH	0	0	0	8	1827	conserved Plasmodium protein, unknown function
MAL8P1.140_CGH	0	-0.0112576	-0.0112576	8	1828	methionine aminopeptidase, putative
MAL8P1.139_CGH	0	-0.143366	-0.143366	8	1829	conserved Plasmodium membrane protein, unknown function
PF08_0123_CGH	0	-0.61713	-0.61713	8	1830	pseudouridylate synthase, putative
PF08_0122_CGH	0	0	0	8	1831	conserved Plasmodium protein, unknown function
PF08_0121_CGH	0	0.552763	0.552763	8	1832	peptidyl-prolyl cis-trans isomerase precursor
PF08_0120_CGH	0	0	0	8	1833	GTPase-activating protein, putative
MAL8P1.138_CGH	0	0	0	8	1834	alpha/beta hydrolase, putative
MAL8P1.137_CGH	0	-0.357665	-0.357665	8	1835	conserved Plasmodium protein, unknown function
PF08_0119_CGH	0.0799892	-0.450072	-0.530061	8	1836	conserved Plasmodium protein, unknown function
PF08_0118_CGH	0	-0.00298436	-0.00298436	8	1837	conserved Plasmodium protein, unknown function
MAL8P1.200_CGH	0	0	0	8	1838	Acetyltransferase, putative
MAL8P1.201_CGH	0	0	0	8	1839	conserved Plasmodium protein, unknown function
MAL8P1.202_CGH	0	-0.883106	-0.883106	8	1840	apicoplast phosphatidic acid phosphatase, putative
MAL8P1.203_CGH	0	-0.158907	-0.158907	8	1841	Serine/Threonine protein kinase, FIKK family
MAL8P1.136_CGH	0	0	0	8	1842	conserved Plasmodium protein, unknown function
PF08_0117_CGH	0	-0.0383483	-0.0383483	8	1843	AAA family ATPase, putative
PF08_0116_CGH	0	0	0	8	1844	conserved Plasmodium protein, unknown function
MAL8P1.135_CGH	0	-0.180765	-0.180765	8	1845	conserved Plasmodium membrane protein, unknown function
MAL8P1.134_CGH	0	-0.644023	-0.644023	8	1846	ferlin like protein, putative
MAL8P1.133_CGH	0	0.0519305	0.0519305	8	1847	glycosyltransferase family 28 protein, putative
PF08_0115_CGH	0.0972289	-0.634169	-0.731397	8	1848	DnaJ protein, putative
MAL8P1.132_CGH	0	-0.0607242	-0.0607242	8	1849	kinesin-like protein, putative
PF08_0114_CGH	0	0	0	8	1850	conserved Plasmodium membrane protein, unknown function
PF08_0113_CGH	0	-0.19571	-0.19571	8	1851	vacuolar proton-translocating ATPase subunit A, putative
PF08_0112_CGH	0	-0.10776	-0.10776	8	1852	conserved Plasmodium protein, unknown function
MAL8P1.131_CGH	0	-0.5964	-0.5964	8	1853	Gas41 homologue, putative
PF08_0111_CGH	0	-0.581884	-0.581884	8	1854	RNA helicase, putative
MAL8P1.130_CGH	0	-0.252331	-0.252331	8	1855	conserved Plasmodium membrane protein, unknown function
PF08_0110_CGH	0	0	0	8	1856	PfRab18, GTPase
MAL8P1.300_CGH	0	0	0	8	1857	conserved Plasmodium protein, unknown function
MAL8P1.128_CGH	0.02755	-0.936911	-0.964461	8	1858	proteasome subunit alpha, putative
MAL8P1.127_CGH	0	0.00176524	0.00176524	8	1859	conserved Plasmodium protein, unknown function
MAL8P1.126_CGH	0	-0.348665	-0.348665	8	1860	serine protease, putative
PF08_0109_CGH	0	-0.247423	-0.247423	8	1861	proteasome subunit alpha type 5, putative
MAL8P1.125_CGH	0	-0.372575	-0.372575	8	1862	tyrosyl-tRNA synthetase, putative
MAL8P1.124_CGH	0	0	0	8	1863	conserved Plasmodium protein, unknown function
MAL8P1.123_CGH	0	0	0	8	1864	conserved Plasmodium protein, unknown function
PF08_0108_CGH	0	-0.748382	-0.748382	8	1865	pepsinogen, putative
MAL8P1.122_CGH	0	0.240793	0.240793	8	1866	Ubiquitin regulatory protein, putative
MAL8P1.121_CGH	0	0.896358	0.896358	8	1867	coatomer epsilon subunit, putative
PF08_0107_CGH	0	0.575316	0.575316	8	1868	erythrocyte membrane protein 1 (PfEMP1)
PF08_0106_CGH	0	0.576195	0.576195	8	1869	erythrocyte membrane protein 1 (PfEMP1)
PF08_0105_CGH	0	0	0	8	1870	rifin
PF08_0104_CGH	0	0	0	8	1871	rifin
PF08_0103_CGH	0	0.216153	0.216153	8	1872	erythrocyte membrane protein 1 (PfEMP1)
PF08_0102_CGH	0	-0.120193	-0.120193	8	1873	asparagine-rich antigen Pfa55-14
PF08_0101_CGH	0	-0.0686293	-0.0686293	8	1874	conserved Plasmodium protein, unknown function
MAL8P1.114_CGH	-0.0254968	0.286069	0.311565	8	1875	conserved Plasmodium protein, unknown function
MAL8P1.113_CGH	0	0	0	8	1876	Peptidase family C50, putative
PF08_0100_CGH	0	-0.446795	-0.446795	8	1877	ruvB-like DNA helicase, putative
MAL8P1.112_CGH	0	0	0	8	1878	conserved Plasmodium protein, unknown function
MAL8P1.111_CGH	0	0	0	8	1879	JmjC domain containing protein
PF08_0099_CGH	0	0	0	8	1880	Acyl CoA binding protein, putative
MAL8P1.110_CGH	0	-0.701748	-0.701748	8	1881	apicoplast ribosomal protein L33 precursor, putative
PF08_0098_CGH	0	-0.236823	-0.236823	8	1882	ABC1 family, putative
MAL8P1.109_CGH	0	0	0	8	1883	Protein phosphatase 2C, putative
PF08_0097_CGH	0	-0.19437	-0.19437	8	1884	conserved Plasmodium membrane protein, unknown function
MAL8P1.108_CGH	0	-0.0607202	-0.0607202	8	1885	protein phosphatase, putative
PF08_0096_CGH	0	-0.57324	-0.57324	8	1886	RNA helicase, putative
MAL8P1.107_CGH	0	0	0	8	1887	conserved Plasmodium protein, unknown function
PF08_0095_CGH	0	-0.010812	-0.010812	8	1888	dihydropteroate synthetase
MAL8P1.106_CGH	0	0.176395	0.176395	8	1889	conserved Plasmodium protein, unknown function
PF08_0094_CGH	0	0	0	8	1890	cullin-like protein, putative
PF08_0093_CGH	0	0	0	8	1891	mitochondrial carrier protein, putative
MAL8P1.105_CGH	0	-0.132875	-0.132875	8	1892	conserved protein, unknown function
MAL8P1.104_CGH	0	-0.0730754	-0.0730754	8	1893	CAF1 family ribonuclease, putative
MAL8P1.103_CGH	0	-0.450987	-0.450987	8	1894	conserved Plasmodium protein, unknown function
PF08_0092_CGH	0	0	0	8	1895	methyltransferase, putative
PF08_0091_CGH	0	-0.0151803	-0.0151803	8	1896	conserved Plasmodium protein, unknown function
PF08_0090_CGH	0	0	0	8	1897	conserved Plasmodium protein, unknown function
MAL8P1.102_CGH	0	0	0	8	1898	conserved Plasmodium protein, unknown function
MAL8P1.101_CGH	0	-0.430909	-0.430909	8	1899	RNA-binding protein, putative
MAL8P1.100_CGH	0	0.13116	0.13116	8	1900	conserved Plasmodium protein, unknown function
PF08_0089_CGH	0	0	0	8	1901	conserved Plasmodium protein, unknown function
MAL8P1.99_CGH	0	0.110271	0.110271	8	1902	GTPase, putative
MAL8P1.98_CGH	0	-0.51507	-0.51507	8	1903	null
PF08_0088_CGH	0	-0.225918	-0.225918	8	1904	conserved Plasmodium protein, unknown function
PF08_0087_CGH	0	-0.66083	-0.66083	8	1905	importin alpha, putative
PF08_0086_CGH	0	0	0	8	1906	RNA-binding protein, putative
PF08_0085_CGH	0	0	0	8	1907	ubiquitin-conjugating enzyme, putative
PF08_0084_CGH	-0.00819536	0.490419	0.498615	8	1908	RNA-binding protein (U1 snRNP-like), putative
MAL8P1.380_CGH	0.0292732	0.0292732	0	8	1909	conserved Plasmodium protein, unknown function
MAL8P1.97_CGH	0	0	0	8	1910	hypothetical protein
PF08_0083_CGH	0	0	0	8	1911	conserved Plasmodium protein, unknown function
PF08_0082_CGH	0	0	0	8	1912	conserved Plasmodium protein, unknown function
MAL8P1.96_CGH	0	0.114836	0.114836	8	1913	CS-domain containing protein, putative
MAL8P1.95_CGH	0	-0.290331	-0.290331	8	1914	conserved Plasmodium protein, unknown function
MAL8P1.94_CGH	0	0	0	8	1915	null
PF08_0081_CGH	0	0	0	8	1916	conserved Plasmodium protein, unknown function
PF08_0080_CGH	0	0.288104	0.288104	8	1917	conserved Plasmodium protein, unknown function
PF08_0079_CGH	0	-0.0996448	-0.0996448	8	1918	Translation initiation factor SUI1, putative
PF08_0078_CGH	0	0	0	8	1919	ABC transporter, putative
PF08_0077_CGH	0	-0.30019	-0.30019	8	1920	GDP-mannose 4,6-dehydratase, putative
PF08_0076_CGH	0	0.226787	0.226787	8	1921	40S ribosomal protein S16, putative
PF08_0075_CGH	0	-0.0669582	-0.0669582	8	1922	60S ribosomal protein L13-2, putative
MAL8P1.93_CGH	0	0.284989	0.284989	8	1923	conserved Plasmodium protein, unknown function
PF08_0074_CGH	0	-0.842363	-0.842363	8	1924	DNA/RNA-binding protein Alba, putative
MAL8P1.92_CGH	0	0	0	8	1925	ATPase, putative
MAL8P1.91_CGH	0	0	0	8	1926	phospholipase DDHD1, putative
MAL8P1.90_CGH	-0.175609	1.1867	1.36231	8	1927	hypothetical protein
MAL8P1.88_CGH	0	-0.251329	-0.251329	8	1928	conserved Plasmodium protein, unknown function
PF08_0073_CGH	0	-0.641736	-0.641736	8	1929	conserved Plasmodium protein, unknown function
PF08_0072_CGH	0	0	0	8	1930	conserved Plasmodium protein, unknown function
MAL8P1.87_CGH	-0.0154633	-1.60195	-1.58649	8	1931	hypothetical protein
PF08_0071_CGH	0	-0.455483	-0.455483	8	1932	Fe-superoxide dismutase
MAL8P1.86_CGH	0	-0.218931	-0.218931	8	1933	Sel3 protein
PF08_0070_CGH	0	-0.051332	-0.051332	8	1934	RAP protein, putative
PF08_0069_CGH	0	-0.251456	-0.251456	8	1935	importin beta, putative
PF08_0068_CGH	0	0	0	8	1936	FAD-dependent monooxygenase, putative
MAL8P1.85_CGH	0	-0.287362	-0.287362	8	1937	conserved Plasmodium protein, unknown function
MAL8P1.84_CGH	0	0	0	8	1938	conserved Plasmodium protein, unknown function
MAL8P1.83_CGH	0	-0.107839	-0.107839	8	1939	eukaryotic translation initiation factor, putative
PF08_0067_CGH	0	-0.247929	-0.247929	8	1940	conserved Plasmodium protein, unknown function
MAL8P1.82_CGH	0	-0.242319	-0.242319	8	1941	Vacuolar sorting protein VPS9, putative
PF08_0066_CGH	0	0	0	8	1942	lipoamide dehydrogenase, putative
PF08_0065_CGH	0	-0.0945588	-0.0945588	8	1943	nucleolar preribosomal assembly protein, putative
MAL8P1.81_CGH	0	-0.929681	-0.929681	8	1944	Phosphopantothenoylcysteine decarboxylase, putative
PF08_0064_CGH	0	-0.0927597	-0.0927597	8	1945	vacuolar protein-sorting protein, VPS2
MAL8P1.80_CGH	0	0	0	8	1946	conserved Plasmodium protein, unknown function
MAL8P1.79_CGH	0	0	0	8	1947	conserved Plasmodium protein, unknown function
MAL8P1.78_CGH	0.0128484	-1.57795	-1.5908	8	1948	small heat shock protein, putative
PF08_0063_CGH	0	-0.305685	-0.305685	8	1949	ClpB protein, putative
MAL8P1.77_CGH	0	-0.453705	-0.453705	8	1950	conserved Plasmodium protein, unknown function
MAL8P1.76_CGH	0	-1.33906	-1.33906	8	1951	meiotic recombination protein dmc1-like protein
PF08_0062_CGH	0	0	0	8	1952	Adenylate kinase
MAL8P1.75_CGH	0	-0.592319	-0.592319	8	1953	Ubiquitin-activating enzyme, putative
PF08_0061_CGH	0	0.479108	0.479108	8	1954	conserved Plasmodium protein, unknown function
PF08_0060_CGH	0	0	0	8	1955	asparagine-rich antigen
MAL8P1.74_CGH	0	0	0	8	1956	conserved Plasmodium protein, unknown function
PF08_0059_CGH	0	-0.0605313	-0.0605313	8	1957	protein kinase c inhibitor-like protein, putative
PF08_0058_CGH	0	-0.612569	-0.612569	8	1958	MAC/Perforin domain containing protein
MAL8P1.73_CGH	0	-0.212197	-0.212197	8	1959	conserved Plasmodium protein, unknown function
PF08_0057_CGH	0	-0.337739	-0.337739	8	1960	conserved Plasmodium protein, unknown function
MAL8P1.72_CGH	0.352738	-1.75585	-2.10859	8	1961	high mobility group protein
MAL8P1.71_CGH	0	-0.708037	-0.708037	8	1962	RNA binding protein, putative
MAL8P1.70_CGH	0	0.559871	0.559871	8	1963	Zinc finger C-x8-C-x5-C-x3-H type, putative
MAL8P1.69_CGH	0	0	0	8	1964	14-3-3 protein homologue, putative
MAL8P1.68_CGH	0	0.182154	0.182154	8	1965	conserved Plasmodium protein, unknown function
MAL8P1.67_CGH	0	0	0	8	1966	nucleolar preribosomal assembly protein
PF08_0056_CGH	-0.0945403	-0.767003	-0.672462	8	1967	zinc finger protein, putative
MAL8P1.66_CGH	0	-0.682126	-0.682126	8	1968	conserved Plasmodium protein, unknown function
MAL8P1.65_CGH	0	-0.210077	-0.210077	8	1969	DNA helicase, putative
PF08_0055_CGH	0	-0.184149	-0.184149	8	1970	u3 small nucleolar ribonucleoprotein protein, putative
PF08_0054_CGH	0	-0.529289	-0.529289	8	1971	heat shock 70 kDa protein
MAL8P1.64_CGH	0	0	0	8	1972	conserved Plasmodium protein, unknown function
PF08_0053_CGH	0	-0.287212	-0.287212	8	1973	BRIX domain, putative
PF08_0052_CGH	0	0	0	8	1974	Plasmodium perforin like protein 5
PF08_0051_CGH	0	0	0	8	1975	conserved Plasmodium protein, unknown function
PF08_0050_CGH	0	-0.401085	-0.401085	8	1976	MAC/perforin, putative
MAL8P1.63_CGH	0	-0.390846	-0.390846	8	1977	conserved protein, unknown function
MAL8P1.62_CGH	0	-0.257402	-0.257402	8	1978	conserved Plasmodium protein, unknown function
MAL8P1.61_CGH	0	0.220178	0.220178	8	1979	conserved Plasmodium protein, unknown function
MAL8P1.60_CGH	0	-0.0977693	-0.0977693	8	1980	conserved Plasmodium protein, unknown function
PF08_0049_CGH	0	0.146712	0.146712	8	1981	lsm3 homologue, putative
PF08_0048_CGH	0	0	0	8	1982	ATP-dependent helicase, putative
MAL8P1.59_CGH	0	0	0	8	1983	conserved Plasmodium protein, unknown function
MAL8P1.58_CGH	0	0	0	8	1984	phosphatidylglycerophosphate synthase, PfPGPS
PF08_0047_CGH	0	-0.192294	-0.192294	8	1985	conserved Plasmodium protein, unknown function
PF08_0046_CGH	0	-0.457309	-0.457309	8	1986	conserved Plasmodium protein, unknown function
MAL8P1.57_CGH	0	-0.404227	-0.404227	8	1987	C-13 antigen
MAL8P1.56_CGH	0	0	0	8	1988	conserved Plasmodium membrane protein, unknown function
PF08_0045_CGH	0	-0.661404	-0.661404	8	1989	2-oxoglutarate dehydrogenase e1 component
MAL8P1.55_CGH	0	0.0444017	0.0444017	8	1990	conserved Plasmodium protein, unknown function
MAL8P1.54_CGH	0	0	0	8	1991	conserved Plasmodium protein, unknown function
MAL8P1.53_CGH	0	-0.0805001	-0.0805001	8	1992	conserved Plasmodium protein, unknown function
PF08_0044_CGH	0	0	0	8	1993	Plasmodium falciparum protein kinase 1
PF08_0043_CGH	0	-0.189749	-0.189749	8	1994	conserved Plasmodium protein, unknown function
PF08_0042_CGH	0	0	0	8	1995	ATP-dependent RNA helicase prh1, putative
MAL8P1.52_CGH	0	-0.354049	-0.354049	8	1996	conserved Plasmodium protein, unknown function
PF08_0041_CGH	0	-0.40618	-0.40618	8	1997	ribosome biogenesis protein nep1 homologue, putative
PF08_0040_CGH	0	0	0	8	1998	clp1-related protein, putative
PF08_0039_CGH	0	0.0425591	0.0425591	8	1999	60S ribosomal protein L22, putative
MAL8P1.51_CGH	0	0.0289192	0.0289192	8	2000	Sec61 beta subunit, putative
MAL8P1.50_CGH	0.0265486	-0.62918	-0.655729	8	2001	conserved Plasmodium protein, unknown function
[truncated: 3,352 more rows]
